# Supplementary material for: West Nile Virus and Tick-Borne Encephalitis Virus Are Endemic in Equids in Eastern Austria
Source: Viruses. 2021 Sep 19;13(9):1873. doi: 10.3390/v13091873 (PMC8473302; doi:10.3390/v13091873)
Supplement: Supplementary file 1 [file viruses-13-01873-s001.zip]

Archive with 1 entries (1 files):
- viruses-1321491-SI.xlsx
