# Supplementary material for: West Nile Virus and Tick-Borne Encephalitis Virus Are Endemic in Equids in Eastern Austria
Source: Viruses. 2021 Sep 19;13(9):1873. doi: 10.3390/v13091873 (PMC8473302; doi:10.3390/v13091873)
Supplement: Supplementary file 1 [file viruses-13-01873-s001.zip › viruses-1321491-SI.xlsx]

## Sheet: Convenience field (conv)
Equid ID	Group	Equid passport available	Stable number	Stable federal state	Date of sampling	Respiratory rate	Heart rate	Rectal temperature	Neurologic signs	Other	Breed	Age	Sex	Coat	Time in possession	Stabletype	Time in current postal code	Water	Water sources	Nationalpark	Insect protection	Repellent ("insect spray")	Repellent brand	Insect blanket	Import	Import country	Stay in AT after import	Transport	Transport where	Birthplace WNV+	Vaccination WNV	Last WNV vaccination	Chronic	Chronic illness	Illness <12 months	Illness <12 months	RT-qPCR WNV	IgM ELISA	IgG ELISA	PRNT80 WNV	PRNT80 TBEV	PRNT80 USUV	Probable agent
number		Yes/No			(day.month.year)	(breaths/min)	(bpm)	(°C)	observed			(years)		color	(years)		(years)	(Q and map)		or reservation	(chemical and physical)	(chemical)		(physical)	(Q and pass)		(years)	(Q and pass)	(2 digit country code)	(pass)	(Q and pass)	(day.month.year)	Illness	Organ system/syndrome		Organ system/syndrome				reciprocal titer	reciprocal titer	reciprocal titer
1	conv	Yes	1	Lower Austria (east)	2017-07-17	_	_	_	_	_	Standardbred	8.25	G	Light	2.5	0	2.5	1	h. 7xa	0	0	0	0	0	0			1	AT		0		0		0		0	0	0	n.t.	n.t.	n.t.	n
2	conv	Yes	1	Lower Austria (east)	2017-07-17	_	_	_	_	_	Standardbred	8.08	G	Dark	3	0	3	1	h. 7xa	0	0	0	0	0	0			1	AT		0		0		1	GI	0	0	0	n.t.	n.t.	n.t.	n
3	conv	Yes	1	Lower Austria (east)	2017-07-17	16	44	_	0	0	Standardbred	6.25	G	Dark	5	0	5	1	h. 7xa	0	0	0	0	0	0			1	AT		0		0		0		0	0	0	n.t.	n.t.	n.t.	n
4	conv	Yes	1	Lower Austria (east)	2017-07-17	_	52	37.6	_	_	Standardbred	7.08	G	Dark	1.5	0	1.5	1	h. 7xa	0	0	0	0	0	0			1	AT		0		0		0		0	0	0	n.t.	n.t.	n.t.	n
5	conv	Yes	1	Lower Austria (east)	2017-07-17	18	48	38.2	0	0	Standardbred	11	M	Dark	3	0	3	1	h. 7xa	0	0	0	0	0	0			1	AT		0		0		0		0	0	0	n.t.	n.t.	n.t.	n
6	conv	Yes	1	Lower Austria (east)	2017-07-17	16	44	37.7	0	0	Standardbred	6.17	M	Dark	5	0	5	1	h. 7xa	0	0	0	0	0	0			1	AT		0		0		1	ortho	0	0	0	n.t.	n.t.	n.t.	n
7	conv	Yes	1	Lower Austria (east)	2017-07-17	22	40	38.1	0	0	Standardbred	17.5	G	Dark	6	0	6	1	h. 7xa	0	0	0	0	0	0			1	AT		0		0		0		0	0	0	n.t.	n.t.	n.t.	n
8	conv	Yes	1	Lower Austria (east)	2017-07-17	14	32	37.2	0	0	Standardbred	15.33	M	Dark	7	0	7	1	h. 7xa	0	0	0	0	0	0			1	AT		0		0		0		0	0	0	n.t.	n.t.	n.t.	n
9	conv	Yes	1	Lower Austria (east)	2017-07-17	18	40	37.5	0	0	Standardbred	3.25	G	Dark	3	0	3	1	h. 7xa	0	0	0	0	0	0			1	AT		0		0		0		0	0	0	n.t.	n.t.	n.t.	n
10	conv	Yes	1	Lower Austria (east)	2017-07-17	18	52	37.6	0	0	Standardbred	6.25	F	Dark	2	0	2	1	h. 7xa	0	0	0	0	0	0			1	AT		0		0		0		0	0	0	n.t.	n.t.	n.t.	n
11	conv	Yes	1	Lower Austria (east)	2017-07-17	22	36	36.8	0	0	Standardbred	5.08	F	Dark	2	0	2	1	h. 7xa	0	0	0	0	0	0			1	AT		0		0		0		0	0	0	n.t.	n.t.	n.t.	n
12	conv	Yes	1	Lower Austria (east)	2017-07-17	14	40	37.7	0	0	Standardbred	9.33	G	Dark	6	0	6	1	h. 7xa	0	0	0	0	0	0			1	AT		0		0		0		0	0	0	n.t.	n.t.	n.t.	n
13	conv	Yes	1	Lower Austria (east)	2017-07-17	16	32	37.2	0	0	Standardbred	6.17	G	Dark	0.33	0	0.33	1	h. 7xa	0	0	0	0	0	1	DE. DK	_	1	AT		0		1	ortho	0		0	0	0	n.t.	n.t.	n.t.	n
14	conv	No	2	Lower Austria (west)	2017-07-23	18	40	37.3	0	0	Warmblood	6.08	G	Dark	13	0	13	1	e. a. f	0	1	1	Leovet Tam Tam	0	0			0			0		1	endocrin	0		0	0	0	n.t.	n.t.	n.t.	n
15	conv	Yes	2	Lower Austria (west)	2017-07-23	12	36	37.6	0	0	Warmblood	17.17	G	Dark	12.08	0	10.25	1	e. a. f	0	1	1	Labu	0	0			1	AT		0		0		1	ortho. GI	0	0	0	n.t.	n.t.	n.t.	n
16	conv	No	2	Lower Austria (west)	2017-07-23	16	32	37.1	0	0	Other	_	G	Dark	12	0	11	1	e. a. f	0	1	1	_	0	0			0			0		0		1	ortho	0	0	1	<10	>20	10	TBEV
17	conv	Yes	2	Lower Austria (west)	2017-07-23	22	40	37.4	0	ophthal	Icelandic horse	9.08	G	Light	2.5	0	1	1	e. a. f	0	0	1	_	0	1	DE	>1-3	1	AT		0		1	GI	1	GI	0	0	1	<10	>20	<10	TBEV
18	conv	No	2	Lower Austria (west)	2017-07-23	14	36	37.7	0	0	Warmblood	17.17	G	Dark	9	0	9	1	e. a. f	0	0	0	0	0	0			0			0		0		0		0	0	1	<10	>20	20	TBEV
19	conv	No	2	Lower Austria (west)	2017-07-23	16	44	37.5	0	0	Warmblood	15.33	F	Light	10	0	5	1	e. a. f	0	0	0	0	0	0			1	AT		0		0		0		0	0	0	n.t.	n.t.	n.t.	n
20	conv	No	2	Lower Austria (west)	2017-07-23	10	32	37.3	0	GI	Warmblood	6.17	G	Dark	1	0	1	1	e. a. f	0	1	1	Zedan	0	0			1	AT		0		0		0		0	0	0	n.t.	n.t.	n.t.	n
21	conv	No	2	Lower Austria (west)	2017-07-23	18	32	37.3	0	0	Warmblood	8.17	G	Dark	5	0	0.41	1	e. a. f	0	0	0	0	0	0			1	AT		0		0		1	ortho	0	0	0	n.t.	n.t.	n.t.	n
22	conv	No	2	Lower Austria (west)	2017-07-23	14	40	37.7	0	0	Warmblood	4.33	G	Dark	2.58	0	0.25	1	e. a. f	0	1	1	Zedan	0	0			1	AT		0		0		0		0	0	0	n.t.	n.t.	n.t.	n
23	conv	No	2	Lower Austria (west)	2017-07-23	14	40	37.5	0	0	Warmblood	7	G	Dark	7	0	2	1	e. a. f	0	0	0	0	0	0			1	AT		0		0		1	derma	0	0	0	n.t.	n.t.	n.t.	n
24	conv	Yes	2	Lower Austria (west)	2017-07-23	12	36	37.3	1	0	Arabian	19.41	F	Light	11	0	8	1	e. a. f	0	1	1	several	0	0			1	AT		0		1	ortho	1	derma	0	0	1	<10	2020-10-01	<10	n
25	conv	Yes	2	Lower Austria (west)	2017-07-23	14	32	37.5	0	0	Warmblood	18.17	G	Dark	14	0	10	1	e. a. f	0	0	0	0	0	0			1	AT		0		0		1	ortho	0	0	1	<10	>20	10	TBEV
26	conv	Yes	3	Lower Austria (east)	2017-08-08	20	44	37.4	0	0	Lipizzaner	7.41	G	Light	3	0	0.9	1	e. 2xa	0	0	0	0	0	1	HU	4	1	HU. AT		0		0		1	GI	0	0	1	20	>20	20	TBEV
27	conv	Yes	3	Lower Austria (east)	2017-08-08	26	32	37.8	0	0	Lipizzaner	7.25	M	Light	_	0	_	1	e. 2xa	0	_	_	_	_	_	_	_	_	_		0		_	_	_	_	0	0	0	n.t.	n.t.	n.t.	n
28	conv	No	3	Lower Austria (east)	2017-08-08	18	32	37.5	0	0	Lipizzaner	8.33	M	Light	3.33	0	0.9	1	e. 2xa	0	0	0	0	0	1	SK	3	1	AT		0		0		0		0	0	0	n.t.	n.t.	n.t.	n
29	conv	Yes	3	Lower Austria (east)	2017-08-08	14	36	37.5	0	0	Lipizzaner	4.9	M	Dark	_	0	0.5	1	e. 2xa	0	0	0	0	0	1	HU	_	1	HU. AT		0		0		0		0	0	0	n.t.	n.t.	n.t.	n
30	conv	Yes	3	Lower Austria (east)	2017-08-08	22	44	37.4	0	0	Warmblood	6.33	G	Dark	2.82	0	2.82	1	e. 2xa	0	0	0	0	0	0			1	AT		0		0		0		0	0	0	n.t.	n.t.	n.t.	n
31	conv	Yes	3	Lower Austria (east)	2017-08-08	22	40	37.6	0	0	Warmblood	10.33	F	Dark	0.25	0	0.25	1	e. 2xa	0	0	0	0	0	1	DE	_	1	AT. DE		0		_	_	_	_	0	0	0	n.t.	n.t.	n.t.	n
32	conv	Yes	3	Lower Austria (east)	2017-08-08	26	40	37.8	0	0	Other	6.41	F	Dark	0.9	0	0.9	1	e. 2xa	0	0	0	0	0	0			0			0		0		0		0	0	0	n.t.	n.t.	n.t.	n
33	conv	Yes	3	Lower Austria (east)	2017-08-08	22	32	37.6	0	0	Warmblood	6.33	F	Dark	0.9	0	0.9	1	e. 2xa	0	0	0	0	0	0			0			0		0		1	GI	0	0	0	n.t.	n.t.	n.t.	n
34	conv	Yes	3	Lower Austria (east)	2017-08-08	22	32	37.3	0	0	Warmblood	6.41	G	Dark	1.75	0	1.66	1	e. 2xa	0	0	0	0	0	0			1	AT		0		0		1	GI	0	0	0	n.t.	n.t.	n.t.	n
35	conv	Yes	3	Lower Austria (east)	2017-08-08	18	36	37.7	0	0	Warmblood	6.9	F	Light	2.17	0	0.75	1	e. 2xa	0	0	0	0	0	0			1	AT		0		0		0		0	0	0	n.t.	n.t.	n.t.	n
36	conv	Yes	4	Vienna	2017-08-10	20	44	37.6	0	0	Warmblood	12.08	G	Dark	2.9	0	1.25	1	e. c. 2xa	0	1	1	Zedan	0	0			0			0		0		1	ortho. derma	0	0	0	n.t.	n.t.	n.t.	n
37	conv	Yes	4	Vienna	2017-08-10	30	44	37.7	0	0	Shetlandpony	5.58	F	Light	1.58	0	1.58	1	e. c. 2xa	0	0	0	0	0	0			0			0		0		0		0	0	0	n.t.	n.t.	n.t.	n
38	conv	Yes	4	Vienna	2017-08-10	22	40	37.7	0	0	Pony	14.58	G	Twotone	5	0	5	1	e. c. 2xa	0	0	0	0	0	0			1	AT		0		0		0		0	0	0	n.t.	n.t.	n.t.	n
39	conv	Yes	4	Vienna	2017-08-10	34	32	37.6	0	0	Pony	7.17	F	Twotone	1.5	0	1.5	1	e. c. 2xa	0	0	0	0	0	0			1	AT		0		0		0		0	0	0	n.t.	n.t.	n.t.	n
40	conv	Yes	4	Vienna	2017-08-10	26	40	37.8	0	0	Icelandic horse	3.17	F	Dark	3.17	0	3.17	1	e. c. 2xa	0	0	0	0	0	0			0			0		0		0		0	0	0	n.t.	n.t.	n.t.	n
41	conv	Yes	4	Vienna	2017-08-10	20	44	37.8	0	0	Warmblood	6.33	F	Light	1.17	0	1.17	1	e. c. 2xa	0	0	0	0	0	0			1	AT		0		0		0		0	0	0	n.t.	n.t.	n.t.	n
42	conv	Yes	4	Vienna	2017-08-10	32	36	_	0	0	Pony	5.58	F	Dark	2	1	2	1	e. c. 2xa	0	0	0	0	0	0			1	AT		0		0		0		0	0	0	n.t.	n.t.	n.t.	n
43	conv	Yes	4	Vienna	2017-08-10	34	32	37.3	0	0	Pony	11.33	G	Twotone	8	1	0.82	1	e. c. 2xa	0	0	1	Pharer.Killich	0	0			1	_		0		0		1	ortho	0	0	1	<10	>20	<10	TBEV
44	conv	Yes	4	Vienna	2017-08-10	12	36	37.7	0	0	Pony	17.58	G	Twotone	4.5	0	4.5	1	e. c. 2xa	0	0	0	0	0	0			0			0		1	ortho	1	ortho	0	0	1	<10	>20	<10	TBEV
45	conv	Yes	4	Vienna	2017-08-10	20	32	37.3	2	0	Pony	15.58	F	Twotone	3.5	0	3.5	1	e. c. 2xa	0	0	0	0	0	0			1	AT		0		1	respir	0		0	0	0	n.t.	n.t.	n.t.	n
46	conv	Yes	4	Vienna	2017-08-10	22	32	37.8	0	0	Other	8.58	G	Dark	3.5	0	3.5	1	e. c. 2xa	0	0	0	0	0	0			1	AT		0		0		0		0	0	0	n.t.	n.t.	n.t.	n
47	conv	Yes	4	Vienna	2017-08-10	20	36	37.8	0	0	Warmblood	17.58	G	Light	10	0	5	1	e. c. 2xa	0	0	0	0	0	0			1	AT	? (AT passnumber)	0		1	ortho	1	derma	0	0	1	20	<10	10	WNV
48	conv	Yes	4	Vienna	2017-08-10	18	28	37.8	2	0	Warmblood	10.08	M	Light	1.5	0	1.5	1	e. c. 2xa	0	1	1	Leovet	0	0			1	AT		0		0		1	ortho. respir. dental. derma	0	0	0	n.t.	n.t.	n.t.	n
49	conv	Yes	4	Vienna	2017-08-10	28	32	37.5	0	0	Icelandic horse	21.17	F	Dark	16	0	5	1	e. c. 2xa	0	0	0	0	0	0			1	AT		0		0		1	ortho	0	0	0	n.t.	n.t.	n.t.	n
50	conv	Yes	4	Vienna	2017-08-10	14	36	37.4	0	derma. ortho	Warmblood	19.41	G	Dark	7	0	5	1	e. c. 2xa	0	1	1	RPI Insekten Stop	0	0			1	AT		0		1	respir	1	derma	0	0	0	n.t.	n.t.	n.t.	n
51	conv	Yes	4	Vienna	2017-08-10	30	36	37.8	0	ortho	Pony	14.25	F	Twotone	1.5	0	10.5	1	e. c. 2xa	0	0	0	0	0	0			1	AT	? (HU passnumber)	0		0		1	respir	0	0	1	20	<10	<10	WNV
52	conv	Yes	4	Vienna	2017-08-10	20	40	37.5	0	0	Warmblood	17.33	F	Light	6	0	5	1	e. c. 2xa	0	0	0	0	0	0			1	AT		0		0		1	repro	0	0	0	n.t.	n.t.	n.t.	n
53	conv	Yes	4	Vienna	2017-08-10	22	36	37.6	0	0	Warmblood	9.25	F	Dark	9	0	5	1	e. c. 2xa	0	1	0	0	1	0			1	DE. AT		0		1	endocrin. respir	1	respir	0	0	0	n.t.	n.t.	n.t.	n
54	conv	Yes	4	Vienna	2017-08-10	26	40	38.1	0	0	Warmblood	11.17	M	Dark	8	0	5	1	e. c. 2xa	0	1	1	Leovet	0	0			1	AT		0		1	neuro	1	ortho. respir	0	0	0	n.t.	n.t.	n.t.	n
55	conv	Yes	4	Vienna	2017-08-10	20	40	37.7	0	0	Warmblood	13.25	F	Light	8	0	2.7	1	e. c. 2xa	0	1	1	Zedan	0	0			0			0		1	ortho	1	ortho. respir. derma	0	0	1	>=20	>20	<10	TBEV
56	conv	Yes	5	Vienna	2017-08-14	20	40	38.4	0	0	Warmblood	16.25	G	Dark	_	_	_	1	13xa. g	0	_	_	_	_	_	_	_	_	_		0		_	_	_	_	0	0	0	n.t.	n.t.	n.t.	n
57	conv	Yes	5	Vienna	2017-08-14	26	48	37.9	0	0	Arabian	26.58	F	Dark	_	_	_	1	13x a. g	0	_	_	_	_	_	_	_	_	_		0		1	ortho	_	_	0	0	0	n.t.	n.t.	n.t.	n
58	conv	Yes	5	Vienna	2017-08-14	18	36	37.4	0	0	Warmblood	12.5	F	Dark	_	_	_	1	13x a. g	0	_	_	_	_	_	_	_	_	_		0		_	_	_	_	0	0	0	n.t.	n.t.	n.t.	n
59	conv	Yes	5	Vienna	2017-08-14	26	40	37.8	0	0	Warmblood	7.33	G	Dark	0.17	_	0.17	1	13x a. g	0	_	_	_	_	1	CZ	0.25	0			0		_	_	_	_	0	0	0	n.t.	n.t.	n.t.	n
60	conv	Yes	5	Vienna	2017-08-14	22	40	37.5	0	0	Warmblood	14.25	G	Dark	_	_	_	1	13x a. g	0	_	_	_	_	_	_	_	_	_		0		_	_	_	_	0	0	0	n.t.	n.t.	n.t.	n
61	conv	Yes	5	Vienna	2017-08-14	26	28	37.1	0	0	Warmblood	20.58	G	Dark	_	_	_	1	13x a. g	0	_	_	_	_	_	_	_	_	_		_	_	0	_	_	_	0	0	0	n.t.	n.t.	n.t.	n
62	conv	Yes	5	Vienna	2017-08-14	28	44	37.6	0	0	Haflinger	12.58	G	Light	_	_	_	1	13x a. g	0	_	_	_	_	_	_	_	_	_		0		_	_	_	_	0	0	0	n..t.	n.t.	n.t.	n
63	conv	Yes	5	Vienna	2017-08-14	26	52	37.9	0	0	Warmblood	10.17	G	Dark	0.08	0	_	1	13x a. g	0	_	_	_	_	1	DE	0.25	0			_	_	_	_	_	_	0	0	0	n.t.	n.t.	n.t.	n
64	conv	Yes	5	Vienna	2017-08-14	18	36	37.9	0	0	Other	10.33	G	Dark	_	0	_	1	13x a. g	0	_	_	_	_	1	HU	2	_	_	HU	0		0		1	fever	0	0	1	<20	<10	<10	WNV
65	conv	Yes	5	Vienna	2017-08-14	18	32	37.7	0	0	Warmblood	6.33	G	Dark	2.58	0	0.58	1	13x a. g	0	0	1	Fly Away	0	_	_	_	1	AT		0		0		1	fever	0	0	0	n.t.	n.t.	n.t.	n
66	conv	Yes	5	Vienna	2017-08-14	16	32	37.6	0	0	Warmblood	11.25	G	Dark	2	0	0.58	1	13x a. g	0	0	1	Antibrum	0	0			1	AT		0		0		1	fever. GI	0	0	0	n.t.	n.t.	n.t.	n
67	conv	Yes	5	Vienna	2017-08-14	22	36	37.3	0	0	Arabian	18.41	G	Dark	2.41	0	2.41	1	13x a. g	0	0	0	0	0	0			1	AT		0		0		1	fever. GI	0	0	0	n.t.	n.t.	n.t.	n
68	conv	Yes	6	Vienna	2017-08-17	20	36	37.5	0	0	Haflinger	19.5	G	Light	5	1	2	1	e. 6x a	0	0	0	0	0	0			0			0		0		0		0	0	0	n.t.	n.t.	n.t.	n
69	conv	Yes	6	Vienna	2017-08-17	26	36	37.3	0	0	Warmblood	27.41	G	Dark	8	0	2	1	e. 6x a	0	0	0	0	0	0			0			0		0		0		0	0	0	n.t.	n.t.	n.t.	n
70	conv	Yes	6	Vienna	2017-08-17	14	40	37.6	0	0	Warmblood	13.58	G	Dark	2	0	5	1	e. 6x a	0	0	0	0	0	0			0			0		0		0		0	0	1	<10	>20	10	TBEV
71	conv	Yes	6	Vienna	2017-08-17	20	40	37.0	0	0	Warmblood	19.25	G	Dark	0.5	0	0.5	1	e. 6x a	0	0	0	0	0	0			1	AT		0		0		1	ortho	0	0	2	<10	>20	10	TBEV
72	conv	Yes	6	Vienna	2017-08-17	18	32	37.7	0	0	Other	6.33	G	Twotone	0.5	0	0.5	1	e. 6x a	0	0	0	0	0	0			1	AT		0		0		1	GI	0	0	0	n.t.	n.t.	n.t.	n
73	conv	Yes	6	Vienna	2017-08-17	20	36	37.4	0	0	Warmblood	18.25	F	Dark	1.25	0	1.25	1	e. 6x a	0	0	0	0	0	0			0			0		1	ortho	0		0	0	0	n.t.	n.t.	n.t.	n
74	conv	Yes	6	Vienna	2017-08-17	14	36	37.6	0	0	Warmblood	23.58	G	Dark	5	1	2	1	e. 6x a	0	0	0	0	0	0			0			0		0		0		0	0	0	n.t.	n.t.	n.t.	n
75	conv	Yes	6	Vienna	2017-08-17	18	40	37.3	0	0	Warmblood	24.41	G	Dark	10	1	2	1	e. 6x a	0	0	0	0	0	0			0			0		0		0		0	0	0	n.t.	n.t.	n.t.	n
76	conv	Yes	6	Vienna	2017-08-17	28	44	37.2	0	0	Warmblood	13.25	F	Dark	2	0	2	1	e. 6x a	0	0	0	0	0	0			0	AT	AT	0		0		0		0	0	1	20	<10	<10	WNV
77	conv	Yes	6	Vienna	2017-08-17	22	40	37.7	0	0	Warmblood	12.41	G	Dark	4	0	2	1	e. 6x a	0	0	0	0	0	0			1	AT		0		0		1	ortho	0	0	0	n.t.	n.t.	n.t.	n
78	conv	Yes	6	Vienna	2017-08-17	18	40	37.4	0	0	Pony	16.58	F	Dark	0.5	0	0.5	1	e. 6x a	0	0	0	0	0	0			1	AT		0		0		0		0	0	0	n.t.	n.t.	n.t.	n
79	conv	Yes	6	Vienna	2017-08-17	26	40	36.9	0	0	Pony	18.58	G	Twotone	2	0	10	1	e. 6x a	0	0	0	0	0	0			0			0		0		0		0	0	0	n.t.	n.t.	n.t.	n
80	conv	Yes	6	Vienna	2017-08-17	40	40	37.3	0	0	Pony	10.33	G	Dark	2	0	10	1	e. 6x a	0	0	0	0	0	0			0			0		0		0		0	0	0	n.t.	n.t.	n.t.	n
81	conv	Yes	6	Vienna	2017-08-17	20	36	37.7	0	0	Warmblood	22.5	F	Dark	6	0	2	1	e. 6x a	0	0	0	0	0	0			0			0		0		0		0	0	0	n.t.	n.t.	n.t.	n
82	conv	Yes	6	Vienna	2017-08-17	20	40	37.8	0	0	Warmblood	4.08	F	Dark	4	0	2	1	e. 6x a	0	0	0	0	0	0			0			0		0		0		0	0	0	n.t.	n.t.	n.t.	n
83	conv	Yes	6	Vienna	2017-08-17	24	40	37.6	0	0	Warmblood	15.25	F	Dark	11	0	2	1	e. 6x a	0	0	0	0	0	0			0			0		1	ortho	0		0	0	0	n.t.	n.t.	n.t.	n
84	conv	Yes	6	Vienna	2017-08-17	42	48	37.4	0	0	Pony	17.58	G	Twotone	6	1	2	1	e. 6x a	0	0	0	0	0	0			0			0		1	ortho	1	ortho	0	0	0	n.t.	n.t.	n.t.	n
85	conv	Yes	6	Vienna	2017-08-17	18	44	37.2	0	0	Pony	12.58	G	Dark	4	0	2	1	e. 6x a	0	_	_	_	_	_	_	_	1	AT		0		0		1	GI	0	0	1	<10	>20	<10	TBEV
86	conv	Yes	6	Vienna	2017-08-17	20	32	37.3	0	0	Pony	19.58	F	Dark	4	0	2	1	e. 6x a	0	_	_	_	_	0			1	AT		0		0		1	GI. ophthal	0	0	0	n.t.	n.t.	n.t.	n
87	conv	Yes	6	Vienna	2017-08-17	20	44	37.4	0	0	Shetlandpony	25.58	G	Twotone	4	0	2	1	e. 6x a	0	_	_	_	_	0			1	AT		0		1	ortho	1	dental	0	0	0	n.t.	n.t.	n.t.	n
88	conv	Yes	6	Vienna	2017-08-17	24	32	37.8	0	0	Warmblood	14.17	F	Dark	1.5	0	1.5	1	e. 6x a	0	0	0	0	0	1	HU	_	0		HU	0		0		0		0	0	1	>20	<10	20	WNV
89	conv	No	7	Lower Austria (east)	2017-08-22	22	48	37.2	0	0	Pony	19.58	G	Dark	8	0	8	1	e. h. 11x a	0	1	1	_	0	0			0			0		0		0		0	0	0	n.t.	n.t.	n.t.	n
90	conv	Yes	7	Lower Austria (east)	2017-08-22	26	36	37.5	0	0	Pony	12.58	G	Dark	_	0	6.5	1	e. h. 11x a	0	_	_	_	_	_	_	_	_	_		0		_	_	_	_	0	0	0	n.t.	n.t.	n.t.	n
91	conv	No	7	Lower Austria (east)	2017-08-22	22	56	37.5	0	companion	Shetlandpony	_	F	Twotone	_	0	_	1	e. h. 11x a	0	_	_	_	_	_	_	_	_	_		_	_	_	_	_	_	0	0	0	n.t.	n.t.	n.t.	n
92	conv	No	7	Lower Austria (east)	2017-08-22	22	52	37.4	0	companion	Shetlandpony	4.58	F	Twotone	4	0	4	1	e. h. 11x a	0	_	_	_	_	_	_	_	_	_		_	_	_	_	_	_	0	0	0	n.t.	n.t.	n.t.	n
93	conv	Yes	7	Lower Austria (east)	2017-08-22	20	40	_	0	0	_	13.25	G	Dark	0.08	0	0.08	1	e. h. 11x a	0	_	_	_	_	_	_	_	1	AT		_	_	1	ortho	_	_	0	0	0	n.t.	n.t.	n.t.	n
94	conv	Yes	7	Lower Austria (east)	2017-08-22	18	36	_	0	0	Warmblood	9.75	G	Dark	0.08	0	0.08	1	e. h. 11x a	0	_	_	_	_	_	_	_	1	AT		0		_	_	_	_	0	0	1	<10	>20	<10	TBEV
95	conv	Yes	7	Lower Austria (east)	2017-08-22	28	36	37.8	0	0	Noriker	7.5	G	Twotone	_	0	_	1	e. h. 11x a	0	_	_	_	_	_	_	_	_	_		0		_	_	_	_	0	0	0	n.t.	n.t.	n.t.	n
96	conv	Yes	7	Lower Austria (east)	2017-08-22	22	32	37.7	0	0	Warmblood	11.58	F	Light	_	0	_	1	e. h. 11x a	0	_	_	_	_	_	_	_	_	_		0		_	_	_	_	0	0	0	n.t.	n.t.	n.t.	n
97	conv	No	7	Lower Austria (east)	2017-08-22	22	44	37.8	0	0	Pony	10.58	F	Dark	6	0	6	1	e. h. 11x a	0	1	1	_	0	0			0			_	_	_	_	_	_	0	0	1	<10	>20	10	TBEV
98	conv	No	7	Lower Austria (east)	2017-08-22	18	36	37.6	0	companion	Pony	25.58	F	Dark	6	0	_	1	e. h. 11x a	0	_	_	_	_	_	_	_	_	_		_	_	_	_	_	_	0	0	1	<10	>20	10	TBEV
99	conv	No	7	Lower Austria (east)	2017-08-22	22	36	37.1	0	companion	Pony	_	F	Dark	_	0	_	1	e. h. 11x a	0	_	_	_	_	_	_	_	_	_		_	_	1	endocrin. ophthal	_	_	0	0	1	<10	>20	20	TBEV
100	conv	No	7	Lower Austria (east)	2017-08-22	22	36	37.7	0	companion	Pony	14.9	F	Twotone	_	0	_	1	e. h. 11x a	0	_	_	_	_	_	_	_	_	_		_	_	_	_	_	_	0	0	0	n.t.	n.t.	n.t.	n
101	conv	Yes	7	Lower Austria (east)	2017-08-22	16	36	37.5	0	0	Arabian	21.5	G	Dark	_	0	_	1	e. h. 11x a	0	_	_	_	_	_	_	_	_	_		0		_	_	_	_	0	0	1	<10	>20	20	TBEV
102	conv	Yes	7	Lower Austria (east)	2017-08-22	32	40	37.3	0	0	Thoroughbred	21.58	G	Dark	8	0	8	1	e. h. 11x a	0	1	1	_	0	1	HU	>15	0		HU	1	2011-06-07	1	ortho. endocrin	0		0	0	1	>20	<10	20	WNV
103	conv	Yes	7	Lower Austria (east)	2017-08-22	16	40	37.6	0	0	Warmblood	13.58	F	Dark	3	0	_	1	e. h. 11x a	0	1	1	_	0	0			1	AT		0		0		1	ortho	0	0	1	10	<10	<10	n
104	conv	Yes	8	Lower Austria (east)	2017-08-31	_	_	_	_	_	Arabian	10.5	G	Light	6	1	2	1	2xj. a	0	0	1	_	0	0			0			0		1	ortho	1	fever	0	0	0	n.t.	n.t.	n.t.	n
105	conv	No	9	Lower Austria (east)	2017-09-05	12	40	37.4	0	0	Pony	22.66	F	Dark	3	0	3	1	2x j. 2x b	0	1	1	_	0	0			1	AT		0		1	endocrin	1	respir	0	0	0	n.t.	n.t.	n.t.	n
106	conv	Yes	9	Lower Austria (east)	2017-09-05	16	36	38.0	0	0	Warmblood	18.41	G	Dark	13	0	3	1	2x j. 2x b	0	1	1	Rocale	0	1	_	_	1	AT		0		0		1	derma	0	0	0	n.t.	n.t.	n.t.	n
107	conv	Yes	9	Lower Austria (east)	2017-09-05	16	32	37.8	0	0	Warmblood	11.41	G	Dark	3	0	3	1	2x j. 2x b	0	1	1	Rocale	0	1	HU	2	1	_	HU	0		0		1	respir	0	0	1	>20	>=20	10	WNV
108	conv	No	10	Lower Austria (east)	2017-09-21	20	36	37.7	0	0	Lipizzaner	25.66	M	Light	_	0	25	1	g. f. 3x a	1	0	0	0	0	0			0			0		0		0		0	0	0	n.t.	n.t.	n.t	n
109	conv	Yes	10	Lower Austria (east)	2017-09-21	16	48	37.6	0	0	Lipizzaner	14.33	G	Dark	6	0	6	1	g. f. 3x a	1	_	_	_	_	0			_	_		_	_	_	_	_	_	0	0	0	n.t.	n.t.	n.t.	n
110	conv	Yes	10	Lower Austria (east)	2017-09-21	16	40	37.7	0	0	Other	12.33	M	Dark	_	0	9	1	g. f. 3x a	1	0	0	0	0	0			0			0		0		0		0	0	0	n.t.	n.t.	n.t.	n
111	conv	Yes	10	Lower Austria (east)	2017-09-21	12	40	37.6	0	0	Warmblood	19.66	M	Light	11	0	11	1	g. f. 3x a	1	0	0	0	0	1	DE	11	0			0		1	ortho	_	_	0	0	0	n.t.	n.t.	n.t.	n
112	conv	Yes	10	Lower Austria (east)	2017-09-21	12	32	37.4	2	cardiovasc	Warmblood	22.66	G	Dark	_	0	18	1	g. f. 3x a	1	0	0	0	0	0			0			0		1	neuro	1	GI	0	0	0	n.t.	n.t.	n.t.	n
113	conv	Yes	10	Lower Austria (east)	2017-09-21	14	32	37.5	2	0	Pony	9.33	F	Dark	_	0	_	1	g. f. 3x a	1	0	0	0	0	0			1	AT		_	_	1	dental	1	dental	0	0	0	n.t.	n.t.	n.t.	n
114	conv	No	10	Lower Austria (east)	2017-09-21	14	40	37.6	0	0	Warmblood	_	F	Dark	_	0	13	1	g. f. 3x a	1	0	0	0	0	0			0			0		1	ortho	0		0	0	0	n.t.	n.t.	n.t.	n
115	conv	No	10	Lower Austria (east)	2017-09-21	22	40	38.2	1	0	Warmblood	25.66	G	Dark	_	0	25	1	g. f. 3x a	1	0	0	0	0	0			0			0		0		0		0	0	0	n.t.	n.t.	n.t.	n
116	conv	Yes	10	Lower Austria (east)	2017-09-21	22	36	37.6	0	0	Warmblood	14.66	G	Dark	_	0	9	1	g. f. 3x a	1	0	0	0	0	1	DE	11	1	AT		0		0		1	ortho	0	0	1	<10	20	<10	TBEV
117	conv	Yes	10	Lower Austria (east)	2017-09-21	18	40	38.2	0	0	_	6.16	F	Dark	5	0	2	1	g. f. 3x a	1	0	0	0	0	0			0			0		0		0		0	0	0	n.t.	n.t.	n.t.	n
118	conv	No	10	Lower Austria (east)	2017-09-21	16	44	37.6	0	0	Other	24.66	G	Dark	_	0	15	1	g. f. 3x a	1	0	0	0	0	0			0			0		1	derma	0		0	0	0	n.t.	n.t.	n.t.	n
119	conv	Yes	12	Vienna	2017-09-20	14	36	37.6	0	0	Warmblood	9.41	G	Dark	5	0	5.5	1	a. c	0	1	1	Leovet	0	0			1	_		0		0		0		0	0	0	n.t.	n.t.	n.t.	n
120	conv	Yes	12	Vienna	2017-09-20	12	36	37.7	0	ortho	Warmblood	5.33	F	Dark	0.82	0	0.82	1	a. c	0	1	1	Zedan	0	0			1	DE		0		0		0		0	0	0	n.t.	n.t.	n.t.	n
121	conv	Yes	12	Vienna	2017-09-20	10	32	37.1	0	ortho	Warmblood	25.25	F	Dark	11	1	5.82	1	a. c	0	1	1	_	0	0			0			0		1	ortho	1	ortho	0	0	0	n.t.	n.t.	n.t.	n
122	conv	Yes	12	Vienna	2017-09-20	10	36	37.7	0	cardiovasc	Warmblood	9.33	G	Dark	2	1	2	1	a. c	0	0	0	0	0	0			1	AT		0		0		0		0	0	0	n.t.	n.t.	n.t.	n
123	conv	Yes	12	Vienna	2017-09-20	14	44	37.5	0	0	Warmblood	13.33	G	Dark	9	1	4	1	a. c	0	0	0	0	0	0			1	AT		0		_	_	1	fever	0	0	1	<10	<10	10	n
124	conv	Yes	12	Vienna	2017-09-20	14	36	37.5	0	0	Warmblood	11.41	G	Dark	8	0	8	1	a. c	0	1	1	Leovet / Stuebben	0	0			1	AT		0		0		1	ortho	0	0	0	n.t.	n.t.	n.t.	n
125	conv	Yes	12	Vienna	2017-09-20	14	36	36.9	0	0	Warmblood	9.41	G	Dark	6	0	6	1	a. c	0	1	1	Leovet /Stuebben	0	0			1	CZ		0		0		0		0	0	0	n.t.	n.t.	n.t.	n
126	conv	Yes	12	Vienna	2017-09-20	12	36	37.3	0	ortho. cardiovasc	Warmblood	23.14	F	Dark	12	0	12	1	a. c	0	0	0	0	0	0			1	AT		0		1	ortho	0		0	0	0	n.t.	n.t.	n.t.	n
127	conv	Yes	12	Vienna	2017-09-20	14	40	37.7	0	0	Warmblood	22.33	F	Dark	8.75	0	0.25	1	a. c	0	1	1	Zedan	0	1	DE	15	1	AT		0		0		1	GI	0	0	1	<10	<10	<10	n
128	conv	Yes	12	Vienna	2017-09-20	14	52	38.5	0	0	Thoroughbred	10.58	G	Dark	6	0	6	1	a. c	0	1	1	Leovet / Stuebben	0	1	SI	_	0			0		0		0		0	0	1	<10	>20	<10	TBEV
129	conv	Yes	12	Vienna	2017-09-20	12	40	37.2	0	0	Thoroughbred	19.33	G	Dark	16	0	16	1	a. c	0	1	1	Leovet / Stuebben	0	0			1	AT		0		0		_	_	0	0	0	n.t.	n.t.	n.t.	n
130	conv	Yes	12	Vienna	2017-09-20	16	48	37.2	0	0	Standardbred	9.33	F	Dark	1.58	0	1.58	1	a. c	0	0	0	0	0	0			1	_		0		0		0		0	0	0	n.t.	n.t.	n.t.	n
131	conv	Yes	12	Vienna	2017-09-20	14	32	36.8	0	derma	Standardbred	17.66	F	Dark	6	1	0.08	1	a. c	0	1	1	Ballistol	0	0			1	AT		0		0		0		0	0	1	>=20	>20	10	TBEV
132	conv	No	12	Vienna	2017-09-20	16	56	37.7	0	0	Shetlandpony	11.66	G	Dark	5	0	5	1	a. c	0	0	0	0	0	0			0			_	_	0		0		0	0	0	n.t.	n.t.	n.t.	n
133	conv	No	12	Vienna	2017-09-20	20	56	37.5	0	0	Shetlandpony	12.66	G	Twotone	5	0	5	1	a. c	0	0	0	0	0	0			0			_	_	0		0		0	0	1	<10	>20	10	TBEV
134	conv	Yes	12	Vienna	2017-09-20	8	36	37.1	0	0	Pony	20.66	_	Light	12	0	12	1	a. c	0	0	0	0	0	0			1	AT		0		0		1	ortho	0	0	0	n.t.	n.t.	n.t.	n
135	conv	Yes	12	Vienna	2017-09-20	8	32	37.2	0	0	Pony	18.5	F	Dark	2.41	0	2	1	a. c	0	1	1	Zedan	0	0			1	AT		0		0		1	respir	0	0	0	n.t.	n.t.	n.t.	n
136	conv	Yes	12	Vienna	2017-09-20	18	36	37.3	0	0	Pony	23.66	G	Light	15	1	15	1	a. c	0	0	0	0	0	0			1	AT		0		0		0		0	0	0	n.t.	n.t.	n.t.	n
137	conv	Yes	12	Vienna	2017-09-20	20	32	37.6	0	0	Haflinger	22	G	Light	5	0	4.75	1	a. c	0	0	0	0	0	0			1	AT		0		1	neuro. ortho	1	GI. dental	0	0	1	<10	>20	<10	TBEV
138	conv	Yes	12	Vienna	2017-09-20	8	44	37.5	0	0	Haflinger	11.25	G	Light	1	1	1	1	a. c	0	1	1	_	0	0			0			0		0		0		0	0	0	n.t.	n.t.	n.t.	n
139	conv	No	12	Vienna	2017-09-20	10	40	37.4	0	0	Arabian	13.33	G	Dark	6	1	1	1	a. c	0	1	1	_	0	0			0			0		0		1	derma	0	0	2	<10	<10	<10	n
140	conv	Yes	12	Vienna	2017-09-20	12	36	37.5	0	0	Arabian	16.33	F	Light	11	1	11	1	a. c	0	0	0	0	0	0			0			0		0		0		0	0	0	n.t.	n.t.	n.t.	n
141	conv	Yes	12	Vienna	2017-09-20	22	52	37.2	0	0	_	11.5	F	Dark	2	0	2	1	a. c	0	1	1	_	0	0			0			0		0		1	GI	0	0	0	n.t.	n.t.	n.t.	n
142	conv	No	11	Lower Austria (east)	2017-09-21	16	40	37.0	0	0	Welsh pony	22.41	F	Dark	10	0	10	1	10x c. j	0	0	0	0	0	0			0			0		1	endocrin. ortho	0		0	0	0	n.t.	n.t.	n.t.	n
143	conv	Yes	12	Vienna	2017-09-20	12	40	37.6	0	0	Welsh pony	10.66	G	Dark	2	1	2	1	a. c	0	0	0	0	0	0			0			0		0		0		0	0	0	n.t.	n.t.	n.t.	n
144	conv	Yes	12	Vienna	2017-09-20	14	36	37.7	0	0	Warmblood	9.58	G	Dark	1	0	1	1	a. c	0	1	1	Zedan	0	0			1	AT		0		1	ortho	1	ortho	0	0	0	n.t.	n.t.	n.t.	n
145	conv	Yes	12	Vienna	2017-09-20	14	32	37.6	0	0	Warmblood	14.25	F	Dark	5	0	1.17	1	a. c	0	0	0	0	0	0			1	AT		0		0		1	GI	0	0	0	n.t.	n.t.	n.t.	n
146	conv	Yes	12	Vienna	2017-09-20	20	40	37.4	0	0	Warmblood	11.5	F	Light	4	0	4	1	a. c	0	1	1	Leovet / Stuebben	0	0			1	SI		0		0		1	repro	0	0	0	n.t.	n.t.	n.t.	n
147	conv	Yes	12	Vienna	2017-09-20	10	36	37.7	0	0	Warmblood	14.17	G	Dark	3	0	3	1	a. c	0	1	1	Leovet / Stuebben	0	0			1	SI		0		1	ortho	0		0	0	0	n.t.	n.t.	n.t.	n
148	conv	Yes	12	Vienna	2017-09-20	14	32	37.3	0	0	Warmblood	11.66	G	Dark	3	0	3	1	a. c	0	1	1	Zedan	0	0			0			0		0		0		0	0	1	<10	>20	10	TBEV
149	conv	Yes	12	Vienna	2017-09-20	10	40	37.2	0	respir	Warmblood	19.25	F	Dark	6	0	3.75	1	a. c	0	1	1	Zedan	0	0			0			0		0		1	derma. neuro	0	0	0	n.t.	n.t.	n.t.	n
150	conv	Yes	12	Vienna	2017-09-20	10	32	37.0	0	0	Warmblood	6.25	F	Dark	0.75	0	0.25	1	e. a. c	0	0	1	_	1	0			1	AT		0		0		0		0	0	1	<10	>20	10	TBEV
151	conv	Yes	12	Vienna	2017-09-20	22	36	37.3	0	0	Warmblood	23.58	G	Light	13	1	13	1	a. c	0	0	0	0	0	0			1	AT		0		1	ortho	0		0	0	0	n.t.	n.t.	n.t.	n
152	conv	Yes	10	Lower Austria (east)	2017-09-21	22	44	38.0	0	0	Warmblood	10.41	F	Dark	_	0	10.33	1	g. 3x a. f	1	0	0	0	0	0			0			0		0		0		0	0	0	n.t.	n.t.	n.t.	n
153	conv	Yes	10	Lower Austria (east)	2017-09-21	26	40	37.7	0	0	Warmblood	24.66	G	Dark	5	0	5	1	g. 3x a. f	1	1	0	0	0	0			0			0		0		0		0	0	0	n.t.	n.t.	n.t.	n
154	conv	No	10	Lower Austria (east)	2017-09-21	14	40	37.3	0	0	Warmblood	24.66	M	Dark	21	0	21	1	g. 3x a. f	1	1	0	0	1	0			0			0		0		0		0	0	0	n.t.	n.t.	n.t.	n
155	conv	No	10	Lower Austria (east)	2017-09-21	22	40	37.6	0	0	Warmblood	14.5	F	Dark	14	0	14.25	1	g. 3x a. f	1	0	0	0	0	0			0			0		0		0		0	0	0	n.t.	n.t.	n.t.	n
156	conv	Yes	10	Lower Austria (east)	2017-09-21	18	40	37.5	0	0	Warmblood	12.33	F	Dark	_	0	12	1	g. 3x a. f	1	0	0	0	0	0			0			0		0		0		0	0	0	n.t.	n.t.	n.t.	n
157	conv	No	10	Lower Austria (east)	2017-09-21	10	36	37.8	0	0	Warmblood	26.66	F	Dark	_	0	24	1	g. 3x a. f	1	1	0	0	1	0			0			0		0		1	GI	0	0	0	n.t.	n.t.	n.t.	n
158	conv	Yes	11	Lower Austria (east)	2017-09-21	18	40	37.5	0	derma	Warmblood	16.08	F	Dark	2	0	2	1	10x c. j	0	0	0	0	0	1	HU	>2	0		HU	0		0		1	ophthal	0	0	1	>20	<10	10	WNV
159	conv	Yes	11	Lower Austria (east)	2017-09-21	16	44	37.7	0	derma	Warmblood	15.66	F	Light	6	0	6	1	10x c. j	0	1	1	Vinegar diluted	0	0			0			0		1	derma	1	derma	0	0	0	n.t.	n.t.	n.t.	n
160	conv	Yes	11	Lower Austria (east)	2017-09-21	18	32	37.3	0	ortho	Warmblood	26.66	G	Dark	10	0	10	1	10x c. j	0	1	1	Vinegar diluted	0	0			0			0		1	ortho. respir	1	ophthal	0	0	0	n.t.	n.t.	n.t.	n
161	conv	No	11	Lower Austria (east)	2017-09-21	14	44	37.4	0	0	Warmblood	17.66	F	Dark	5	0	5	1	10x c. j	0	1	1	Vinegar diluted	0	0			0			0		1	ortho	0		0	0	0	n.t.	n.t.	n.t.	n
162	conv	Yes	11	Lower Austria (east)	2017-09-21	12	32	37.2	0	0	Warmblood	20.33	G	Dark	4	0	4	1	10x c. j	0	1	1	Vinegar diluted	0	0			0			0		1	ortho	0		0	0	0	n.t.	n.t.	n.t.	n
163	conv	Yes	11	Lower Austria (east)	2017-09-21	22	44	36.8	0	0	Warmblood	16.66	G	Dark	2	0	2	1	10x c. j	0	0	0	0	0	0			0			0		1	GI	0		0	0	0	n.t.	n.t.	n.t.	n
164	conv	Yes	11	Lower Austria (east)	2017-09-21	24	40	37.7	0	derma	Warmblood	10.33	F	Dark	5	0	_	1	10x c. j	0	1	1	Pharmakas Horse Fitfarm clac	1	0			1	AT		0		1	ortho. respir	1	ortho	0	0	0	n.t.	n.t.	n.t.	n
165	conv	Yes	11	Lower Austria (east)	2017-09-21	18	36	37.0	0	0	Warmblood	21.08	G	Light	5	0	5	1	10x c. j	0	0	1	Vinegar diluted	0	0			0			0		1	cardio	1	ortho	0	0	0	n.t.	n.t.	n.t.	n
166	conv	Yes	11	Lower Austria (east)	2017-09-21	20	40	37.4	0	0	Shetlandpony	16.33	G	Twotone	6	0	6	1	10x c. j	0	0	0	0	0	0			0			0		1	ortho	1	ortho	0	0	1	<10	>20	<10	TBEV
167	conv	No	11	Lower Austria (east)	2017-09-21	18	48	37.0	0	0	Pony	17.66	G	Dark	3	0	3	1	10x c. j	0	0	0	0	0	1	SA	3	0			0		1	respir	1	derma	0	0	1	<10	<10	<10	n
168	conv	Yes	11	Lower Austria (east)	2017-09-21	20	36	37.2	0	0	Pony	19.66	G	Dark	4	0	4	1	10x c. j	0	0	0	0	0	0			0			0		0		0		0	0	0	n.t.	n.t.	n.t.	n
169	conv	Yes	11	Lower Austria (east)	2017-09-21	22	40	36.9	0	0	Pony	28.66	G	Dark	13	0	13	1	10x c. j	0	0	0	0	0	0			0			0		1	derma	1	ortho. respir	0	0	0	n.t.	n.t.	n.t.	n
170	conv	No	11	Lower Austria (east)	2017-09-21	26	32	36.7	0	0	Icelandic horse	11.66	F	Dark	5	0	5	1	10x c. j	0	1	0	0	1	0			0			0		1	respir. derma	0		0	0	0	n.t.	n.t.	n.t.	n
171	conv	Yes	14	Lower Austria (east)	2017-09-25	24	52	37.7	0	0	Warmblood	5.41	G	Dark	1	1	1	1	e. b	0	0	0	0	0	1	HU	1	0		HU	0		_	_	_	_	0	0	1	>20	<10	<10	WNV
172	conv	Yes	14	Lower Austria (east)	2017-09-25	20	44	37.4	0	0	Warmblood	5.58	G	Dark	1	1	1	1	e. b	0	0	0	0	0	1	HU	1	0			0		_	_	_	_	0	0	1	10 to 20	<10	<10	n
173	conv	Yes	14	Lower Austria (east)	2017-09-25	20	48	37.0	0	0	Shetlandpony	12.41	M	Twotone	10	1	10	1	e. b	0	0	0	0	0	0			0			0		_	_	_	_	0	0	0	n.t.	n.t.	n.t.	n
174	conv	Yes	14	Lower Austria (east)	2017-09-25	24	60	36.9	0	0	Shetlandpony	16.41	M	Dark	6.4	1	6.33	1	e. b	0	0	0	0	0	0			0			0		_	_	_	_	0	0	0	n.t.	n.t.	n.t.	n
175	conv	Yes	14	Lower Austria (east)	2017-09-25	30	52	36.9	0	0	Shetlandpony	7.33	M	Twotone	7	1	7	1	e. b	0	1	1	Magister Doskar Pferde deo	0	0			0			0		_	_	_	_	0	0	0	n.t.	n.t.	n.t.	n
176	conv	Yes	14	Lower Austria (east)	2017-09-25	40	52	37.5	0	0	Shetlandpony	17.17	F	Dark	7	1	7	1	e. b	0	0	0	0	0	1	DE	>7	0			0		_	_	_	_	0	0	1	<10	>20	10	TBEV
177	conv	Yes	14	Lower Austria (east)	2017-09-25	22	40	37.4	0	0	Welsh pony	21.66	F	Dark	_	1	_	1	e. b	0	0	0	0	0	0			0			0		_	_	_	_	0	0	2	<10	>=20	10	TBEV
178	conv	Yes	14	Lower Austria (east)	2017-09-25	24	32	37.4	0	0	Shetlandpony	18.66	G	Twotone	12	1	12	1	e. b	0	0	0	0	0	0			0			0		_	_	_	_	0	0	0	n.t.	n.t.	n.t.	n
179	conv	Yes	14	Lower Austria (east)	2017-09-25	22	64	37.9	0	0	Donkey	10.66	F	Light	6	1	6	1	e. b	0	0	0	0	0	0			0			0		_	_	_	_	0	0	0	n.t.	n.t.	n.t.	n
180	conv	Yes	14	Lower Austria (east)	2017-09-25	22	36	37.5	0	0	Noriker	18.66	G	Twotone	11	1	11	1	e. b	0	0	0	0	0	0			0			0		_	_	_	_	0	0	0	n.t.	n.t.	n.t.	n
181	conv	Yes	14	Lower Austria (east)	2017-09-25	24	44	37.4	0	0	Noriker	17.5	G	Dark	11	1	11	1	e. b	0	0	0	0	0	0			0			0		_	_	_	_	0	0	0	n.t.	n.t.	n.t.	n
182	conv	Yes	14	Lower Austria (east)	2017-09-25	22	40	37.6	0	0	Noriker	17.17	G	Twotone	14	1	14	1	e. b	0	0	0	0	0	0			0			0		_	_	_	_	0	0	0	n.t.	n.t.	n.t.	n
183	conv	Yes	14	Lower Austria (east)	2017-09-25	24	40	37.6	0	0	Noriker	17.41	G	Twotone	14	1	14	1	e. b	0	0	0	0	0	0			0			0		_	_	_	_	0	0	0	n.t.	n.t.	n.t.	n
184	conv	Yes	14	Lower Austria (east)	2017-09-25	16	40	37.7	0	in foal	Noriker	13.5	F	Light	11	1	11	1	e. b	0	0	0	0	0	0			0			0		_	_	_	_	0	0	0	n.t.	n.t.	n.t.	n
185	conv	Yes	14	Lower Austria (east)	2017-09-25	22	40	38.0	0	0	Noriker	14.25	F	Twotone	11	1	11	1	e. b	0	0	0	0	0	0			0			0		_	_	_	_	0	0	0	n.t.	n.t.	n.t.	n
186	conv	Yes	14	Lower Austria (east)	2017-09-25	16	40	37.1	0	0	Lipizzaner	18.5	G	Light	9	1	9	1	e. b	0	1	1	_	0	0			0			0		_	_	_	_	0	0	0	n.t.	n.t.	n.t.	n
187	conv	Yes	14	Lower Austria (east)	2017-09-25	22	40	37.8	0	0	Lipizzaner	15.58	G	Light	11	1	11	1	e. b	0	0	0	0	0	0			1	DE		0		_	_	_	_	0	0	1	<10	>=20	<10	TBEV
188	conv	Yes	14	Lower Austria (east)	2017-09-25	28	44	37.7	0	0	Lipizzaner	16.41	G	Light	10	1	10	1	e. b	0	0	0	0	0	0			1	DE	AT	0		_	_	_	_	0	0	1	20	<10	<10	WNV
189	conv	Yes	14	Lower Austria (east)	2017-09-25	12	48	36.9	0	0	Lipizzaner	16.41	G	Light	9	1	9	1	e. b	0	0	0	0	0	0			0			0		_	_	_	_	0	0	1	<10	>20	<10	TBEV
190	conv	Yes	14	Lower Austria (east)	2017-09-25	20	40	37.7	0	0	Lipizzaner	7.41	G	Light	2	1	2	1	e. b	0	0	0	0	0	1	HU	2	0			0		_	_	_	_	0	0	0	n.t.	n.t.	n.t.	n
191	conv	Yes	14	Lower Austria (east)	2017-09-25	40	36	37.2	0	0	Donkey	14.66	F	Light	_	1	_	1	e. b	0	0	0	0	0	0			0			0		_	_	_	_	0	0	1	<10	>20	10	TBEV
192	conv	Yes	14	Lower Austria (east)	2017-09-25	14	40	37.0	0	0	Donkey	5.25	F	Light	5	1	5	1	e. b	0	1	1	Magister Doskar Pferde deo	0	0			1	AT		0		_	_	_	_	0	0	0	n.t.	n.t.	n.t.	n
193	conv	Yes	14	Lower Austria (east)	2017-09-25	28	60	37.8	0	0	Donkey	7.5	F	Light	4	1	4	1	e. b	0	0	0	0	0	1	HU	4	0			0		_	_	_	_	0	0	0	n.t.	n.t.	n.t.	n
194	conv	Yes	14	Lower Austria (east)	2017-09-25	12	44	37.9	0	0	Donkey	17.66	F	Light	10	1	10	1	e. b	0	0	0	0	0	0			0			0		_	_	_	_	0	0	0	n.t.	n.t.	n.t.	n
195	conv	Yes	14	Lower Austria (east)	2017-09-25	22	48	37.6	0	0	Donkey	10.66	F	Light	9	1	9	1	e. b	0	0	0	0	0	0			0			0		_	_	_	_	0	0	0	n.t.	n.t.	n.t.	n
196	conv	Yes	14	Lower Austria (east)	2017-09-25	14	52	37.6	0	0	Donkey	4.5	F	Light	4	1	4	1	e. b	0	0	0	0	0	0			0			0		_	_	_	_	0	0	0	n.t.	n.t.	n.t.	n
197	conv	Yes	14	Lower Austria (east)	2017-09-25	28	44	37.8	0	0	Donkey	5.25	F	Light	5.25	1	5.25	1	e. b	0	0	0	0	0	0			0			0		_	_	_	_	0	0	0	n.t.	n.t.	n.t.	n
198	conv	Yes	14	Lower Austria (east)	2017-09-25	16	40	37.5	0	0	Donkey	3.33	F	Light	3.33	1	3.33	1	e. b	0	0	0	0	0	0			0			0		_	_	_	_	0	0	0	n.t.	n.t.	n.t.	n
199	conv	Yes	14	Lower Austria (east)	2017-09-25	16	48	37.3	0	0	Donkey	7.41	F	Light	7.41	1	7.41	1	e. b	0	0	0	0	0	0			0			0		_	_	_	_	0	0	0	n.t.	n.t.	n.t.	n
200	conv	Yes	14	Lower Austria (east)	2017-09-25	18	60	37.5	0	0	Donkey	4.17	F	Dark	4	1	4	1	e. b	0	0	0	0	0	0			0			0		_	_	_	_	0	0	0	n.t.	n.t.	n.t.	n
201	conv	No	15	Lower Austria (east)	2017-09-26	26	40	37.8	0	0	Welsh pony	13.5	G	Light	1	0	0.9	1	e. f. 5x a	0	1	1	Wellcare	0	0			1	AT		0		0		0		0	0	0	n.t.	n.t.	n.t.	n
202	conv	Yes	15	Lower Austria (east)	2017-09-26	16	44	37.5	0	0	Warmblood	15.5	G	Dark	10.82	0	11	1	e. f. 5x a	0	0	0	0	0	0			1	AT		0		0		0		0	0	0	n.t.	n.t.	n.t.	n
203	conv	Yes	15	Lower Austria (east)	2017-09-26	16	40	37.9	0	derma	Warmblood	11.5	G	Light	6.33	1	6.75	1	e. f. 5x a	0	0	0	0	0	0			1	AT		0		0		1	GI. derma	0	0	0	n.t.	n.t.	n.t.	n
204	conv	Yes	15	Lower Austria (east)	2017-09-26	30	32	37.7	0	endocrin	Warmblood	28.5	F	Dark	20	1	2.82	1	e. f. 5x a	0	1	1	Zedan	0	0			0			0		1	ortho. endocrin	1	dental	0	0	0	n.t.	n.t.	n.t.	n
205	conv	Yes	15	Lower Austria (east)	2017-09-26	24	40	37.6	0	0	Warmblood	15.33	G	Dark	4.5	0	1	1	e. f. 5x a	0	0	0	0	0	0			0			0		1	respir	1	ortho. respir. derma	0	0	0	n.t.	n.t.	n.t.	n
206	conv	Yes	15	Lower Austria (east)	2017-09-26	12	36	37.6	0	0	Warmblood	16.5	G	Dark	11	0	1	1	e. f. 5x a	0	1	1	Power Phaser. Equinepell. Wellcare	0	0			1	AT		0		1	ortho. respir	1	ortho. respir	0	0	0	n.t.	n.t.	n.t.	n
207	conv	Yes	15	Lower Austria (east)	2017-09-26	18	32	37.6	0	0	Warmblood	9.5	G	Dark	5	1	2.5	1	e. f. 5x a	0	1	1	Brum	0	0			1	AT		0		0		1	GI. ortho	0	0	0	n.t.	n.t.	n.t.	n
208	conv	No	15	Lower Austria (east)	2017-09-26	18	40	37.4	0	0	Warmblood	7.66	F	Light	3.17	0	0.25	1	e. f. 5x a	0	1	1	_	0	0			1	AT		0		0		1	respir	0	0	0	n.t.	n.t.	n.t.	n
209	conv	Yes	15	Lower Austria (east)	2017-09-26	14	32	36.7	0	0	Warmblood	22	F	Dark	17.75	0	0.82	1	e. f. 5x a	0	1	1	several	1	0			1	AT		0		0		1	ortho. derma	0	0	0	n.t.	n.t.	n.t.	n
210	conv	No	15	Lower Austria (east)	2017-09-26	18	36	37.7	0	0	Warmblood	13.25	G	Dark	6	0	3	1	e. f. 5x a	0	1	1	Zedan	0	0			0	AT		0		1	ortho	1	ortho	0	0	0	n.t.	n.t.	n.t.	n
211	conv	Yes	15	Lower Austria (east)	2017-09-26	30	60	38.2	0	0	Warmblood	24.66	G	Light	17	0	2.58	1	e. f. 5x a	0	1	1	Brum. Magister Doskar Pferde deo	0	0			1	AT		0		1	ortho	1	GI	0	0	0	n.t.	n.t.	n.t.	n
212	conv	Yes	15	Lower Austria (east)	2017-09-26	16	40	37.2	0	0	Warmblood	12.33	F	Dark	2.66	0	2.66	1	e. f. 5x a	0	1	1	Power Phaser	1	0			1	AT		0		0		1	ortho	0	0	1	<10	<10	<10	n
213	conv	Yes	15	Lower Austria (east)	2017-09-26	26	48	37.7	0	0	Shetlandpony	8.41	F	Dark	6.5	0	1	1	e. f. 5x a	0	0	0	0	0	0			0			0		0		1	respir	0	0	0	n.t.	n.t.	n.t.	n
214	conv	Yes	15	Lower Austria (east)	2017-09-26	18	32	37.3	0	0	Quarterhorse	8.33	G	Dark	5	1	3.66	1	e. f. 5x a	0	1	1	Zedan. Bremsen Bremse	1	0			1	AT		0		0		0		0	0	0	n.t.	n.t.	n.t.	n
215	conv	Yes	15	Lower Austria (east)	2017-09-26	14	36	37.5	0	0	Quarterhorse	12.33	G	Dark	7.75	1	9.17	1	e. f. 5x a	0	1	1	Doskar 4 equin	0	0			1	AT		0		1	ortho. musculoskel	1	ortho	0	0	0	n.t.	n.t.	n.t.	n
216	conv	Yes	15	Lower Austria (east)	2017-09-26	20	56	37.3	0	0	Lipizzaner	22.33	G	Light	17	1	2.5	1	e. f. 5x a	0	1	1	Zedan	0	0			0			0		0		1	ortho	0	0	0	n.t.	n.t.	n.t.	n
217	conv	Yes	15	Lower Austria (east)	2017-09-26	28	48	37.9	0	0	Icelandic horse	15.25	G	Dark	4.75	0	3.58	1	e. f. 5x a	0	0	0	0	0	0			0			0		1	GI	1	GI	0	0	0	n.t.	n.t.	n.t.	n
218	conv	Yes	15	Lower Austria (east)	2017-09-26	16	40	37.8	0	0	Haflinger	10.41	G	Light	1.25	0	0.82	1	e. f. 5x a	0	1	1	Zedan	0	0			1	AT		0		0		1	respir	0	0	0	n.t.	n.t.	n.t.	n
219	conv	Yes	15	Lower Austria (east)	2017-09-26	36	20	37.6	0	0	Arabian	17.5	F	Dark	4	0	0.25	1	e. f. 5x a	0	1	1	Phaser	0	0			1	CZ		0		1	ortho	0		0	0	0	n.t.	n.t.	n.t.	n
220	conv	No	13	Lower Austria (east)	2017-09-27	18	40	37.3	0	ortho	Quarterhorse	9	F	Dark	_	0	7	1	g. h	2	0	0	0	0	0			0			0		0		0		0	0	1	<10	<10	<10	n
221	conv	Yes	13	Lower Austria (east)	2017-09-27	16	44	36.9	0	0	Quarterhorse	25.66	M	Dark	_	0	12	1	g. h	2	0	0	0	0	0			1	AT		0		_	_	0		0	0	0	n.t.	n.t.	n.t.	n
222	conv	No	13	Lower Austria (east)	2017-09-27	16	40	37.6	0	0	Other	9	F	Twotone	_	0	9	1	g. h	2	0	0	0	0	0			1	AT		0		_	_	0		0	0	0	n.t.	n.t.	n.t.	n
223	conv	Yes	16	Lower Austria (east)	2017-09-28	22	44	37.3	0	0	Warmblood	7.33	G	Dark	6	0	6	1	a. 2x j	0	0	0	0	0	0			0			0		0		0		0	0	0	n.t.	n.t.	n.t.	n
224	conv	Yes	16	Lower Austria (east)	2017-09-28	16	32	37.6	0	ortho. cardiovasc	Warmblood	7.25	F	Light	7	0	2	1	a. 2x j	0	1	1	Pharmakas Horse Fitfarm clac	0	0			1	AT		0		0		0		0	0	0	n.t.	n.t.	n.t.	n
225	conv	Yes	16	Lower Austria (east)	2017-09-28	14	32	37.3	0	derma	Warmblood	25.66	G	Light	12	0	6.5	1	a. 2x j	0	0	0	0	0	0			_	_		0		1	ortho	0		0	0	0	n.t.	n.t.	n.t.	n
226	conv	Yes	16	Lower Austria (east)	2017-09-28	18	40	36.8	0	derma	Warmblood	28.41	G	Light	20	0	6.5	1	a. 2x j	0	0	0	0	0	0			0			0		1	endocrin. derma. neuro	0		0	0	0	n.t.	n.t.	n.t.	n
227	conv	No	16	Lower Austria (east)	2017-09-28	16	40	36.8	0	ophthal	Warmblood	25.66	G	Dark	23	0	7	1	a. 2x j	0	0	0	0	0	0			0			0		1	respir	1	respir	0	0	0	n.t.	n.t.	n.t.	n
228	conv	Yes	16	Lower Austria (east)	2017-09-28	16	32	36.9	0	0	Warmblood	7.17	M	Dark	5	0	5	1	a. 2x j	0	0	0	0	0	0			0			0		1	endocrin. derma	1	derma	0	0	0	n.t.	n.t.	n.t.	n
229	conv	Yes	16	Lower Austria (east)	2017-09-28	14	44	37.4	0	0	Warmblood	24.58	F	Light	23.66	0	20	1	a. 2x j	0	0	0	0	0	0			0			0		1	endocrin	1	ortho	0	0	0	n.t.	n.t.	n.t.	n
230	conv	Yes	16	Lower Austria (east)	2017-09-28	18	40	37.5	0	0	Warmblood	12.33	F	Dark	12.33	0	2.5	1	a. 2x j	0	0	0	0	0	0			1	AT. IT		0		0		0		0	0	1	<10	>20	<10	TBEV
231	conv	Yes	16	Lower Austria (east)	2017-09-28	18	56	36.3	0	0	Warmblood	31.41	F	Dark	31.5	0	31	1	a. 2x j	0	0	0	0	0	0			0			0		0		0		0	0	0	n.t.	n.t.	n.t.	n
232	conv	Yes	16	Lower Austria (east)	2017-09-28	14	48	37.8	0	derma	Warmblood	17.41	F	Light	8	0	6	1	a. 2x j	0	0	0	0	0	0			0		AT	0		1	derma. neuro	0		0	0	1	>20	<10	20	WNV
233	conv	Yes	16	Lower Austria (east)	2017-09-28	16	44	36.8	0	0	Warmblood	5.58	F	Dark	5	0	5	1	a. 2x j	0	0	0	0	0	0			0			0		0		0		0	0	0	n.t.	n.t.	n.t.	n
234	conv	Yes	17	Lower Austria (east)	2017-09-28	22	32	37.5	0	0	Warmblood	10.82	M	Dark	10	0	7	1	7x a. c. 3x g	0	1	0	0	0	0			1	AT		0		1	neuro	0		0	0	0	n.t.	n.t.	n.t.	n
235	conv	Yes	17	Lower Austria (east)	2017-09-28	20	40	37.2	0	0	Warmblood	13.5	F	Dark	1	0	0.17	1	7x a. c. 3x g	0	1	0	0	0	0			1	AT		0		1	ortho	0		0	0	0	n.t.	n.t.	n.t.	n
236	conv	Yes	17	Lower Austria (east)	2017-09-28	20	40	37.3	0	0	Warmblood	8.25	G	Dark	3	0	3	1	7x a. c. 3x g	0	0	0	0	0	0			0			0		0		0		0	0	0	n.t.	n.t.	n.t.	n
237	conv	Yes	17	Lower Austria (east)	2017-09-28	18	28	37.8	0	0	Warmblood	11.33	G	Dark	2.6	0	2.5	1	7x a. c. 3x g	0	0	0	0	0	0			1	AT		0		0		0		0	0	0	n.t.	n.t.	n.t.	n
238	conv	Yes	17	Lower Austria (east)	2017-09-28	22	48	37.2	0	0	Warmblood	10.41	F	Dark	5	0	5	1	7x a. c. 3x g	0	0	0	0	0	0			1	AT		0		0		1	ortho	0	0	0	n.t.	n.t.	n.t.	n
239	conv	Yes	16	Lower Austria (east)	2017-09-28	14	44	37.7	2	0	Warmblood	22.33	M	Dark	21.33	0	22	1	a. 2x j	0	0	0	0	0	0			1	AT		0		1	ortho. endocrino	1	ortho	0	0	0	n.t.	n.t.	n.t.	n
240	conv	Yes	16	Lower Austria (east)	2017-09-28	24	52	37.3	0	0	Arabian	22.66	G	Dark	_	0	2.5	1	a. 2x j	0	1	1	several	0	0			0			0		0		0		0	0	1	10	>20	20	TBEV
241	conv	Yes	17	Lower Austria (east)	2017-09-28	22	44	38.0	0	0	_	10.41	G	Dark	7	0	6	1	7x a. c. 3x g	0	1	1	_	1	0			1	AT		0		0		0		0	0	0	n.t.	n.t.	n.t.	n
242	conv	Yes	17	Lower Austria (east)	2017-09-28	20	44	37.7	0	0	_	12.25	G	Light	6	0	6	1	7x a. c. 3x g	0	0	0	0	0	0			1	AT		0		0		0		0	0	0	n.t.	n.t.	n.t.	n
243	conv	Yes	20	Lower Austria (west)	2017-10-12	18	32	37.1	0	0	Warmblood	21.75	F	Dark	5	0	0.25	1	e. a. f	0	1	1	_	0	0			1	AT		0		0		0		0	0	0	n.t.	n.t.	n.t.	n
244	conv	Yes	20	Lower Austria (west)	2017-10-12	18	36	36.9	0	0	Warmblood	20.58	G	Dark	10.82	1	_	1	e. a. f	0	1	1	several	0	0			0			0		0		1	GI	0	0	0	n.t.	n.t.	n.t.	n
245	conv	No	20	Lower Austria (west)	2017-10-12	14	44	37.2	0	0	Warmblood	27.75	F	Dark	18	1	11	1	e. a. f	0	1	1	Tiroler Steinöl	0	0			0			0		1	respir	0		0	0	0	n.t.	n.t.	n.t.	n
246	conv	Yes	20	Lower Austria (west)	2017-10-12	20	36	37.0	0	0	Warmblood	11.75	G	Dark	7	0	7	1	e. a. f	0	0	0	0	0	0			0			_	_	0		0		0	0	1	<10	>40	<10	TBEV
247	conv	Yes	20	Lower Austria (west)	2017-10-12	14	32	37.3	0	0	Thoroughbred	19.41	G	Dark	0.66	0	20	1	e. a. f	0	1	1	Apple cider vinegar	0	0			0			0		0		0		0	0	1	<10	>40	<20	TBEV
248	conv	No	20	Lower Austria (west)	2017-10-12	20	44	37.5	0	0	Shetlandpony	16.17	F	Dark	4	1	10	1	e. a. f	0	1	1	Apple cider vinegar	0	0			0			0		0		0		0	0	0	n.t.	n.t.	n.t.	n
249	conv	Yes	20	Lower Austria (west)	2017-10-12	30	52	36.8	0	0	Other	9.5	G	Twotone	4	1	4	1	e. a. f	0	1	1	several	0	0			1	AT		0		0		0		0	0	0	n.t.	n.t.	n.t.	n
250	conv	Yes	19	Lower Austria (west)	2017-10-12	16	44	37.5	0	0	Other	9.75	G	Twotone	6.75	1	6.75	1	a. f	0	_	_	_	_	0			_	_		0		0		0		0	0	1	<10	>40	20	TBEV
251	conv	No	20	Lower Austria (west)	2017-10-12	14	32	37.5	0	0	Other	15.75	F	Dark	11	1	6	1	e. a. f	0	0	0	0	0	0			0			_	_	0		0		0	0	0	n.t.	n.t.	n.t.	n
252	conv	Yes	19	Lower Austria (west)	2017-10-12	20	40	37.4	0	0	Haflinger	14.5	G	Light	1.5	1	14.5	1	a. f	0	_	_	_	_	0			0			0		0		0		0	0	1	<10	>40	<20	TBEV
253	conv	Yes	19	Lower Austria (west)	2017-10-12	22	44	37.5	0	0	Haflinger	10.5	G	Light	10.5	1	10.5	1	a. f	0	_	_	_	_	0			0			0		0		0		0	0	1	<10	>40	10	TBEV
254	conv	Yes	19	Lower Austria (west)	2017-10-12	18	48	37.8	0	0	Haflinger	6.41	F	Light	6.41	1	6.5	1	a. f	0	_	_	_	_	0			_	_		0		0		0		0	0	1	<10	>40	<20	TBEV
255	conv	No	20	Lower Austria (west)	2017-10-12	24	36	37.2	0	0	Haflinger	13.41	G	Light	2	1	2	1	e. a. f	0	1	1	_	0	0			0			0		0		1	derma	0	0	1	<10	>40	20	TBEV
256	conv	Yes	20	Lower Austria (west)	2017-10-12	24	44	37.8	0	0	Haflinger	3.17	G	Light	2.5	0	2.41	1	e. a. f	0	0	0	0	0	0			0			0		0		0		0	0	0	n.t.	n.t.	n.t.	n
257	conv	No	19	Lower Austria (west)	2017-10-12	38	56	37.6	0	0	Donkey	8.33	F	Light	7.75	1	7.75	1	a. f	0	_	_	_	_	0			_	_		0		0		0		0	0	1	<10	>40	<10	TBEV
258	conv	No	20	Lower Austria (west)	2017-10-12	26	52	_	0	0	Donkey	15.75	F	Dark	14	1	14	1	e. a. f	0	0	0	0	0	0			0			0		0		0		0	0	1	<10	>40	<10	TBEV
259	conv	Yes	20	Lower Austria (west)	2017-10-12	26	48	36.5	0	0	Arabian	9.08	M	Dark	5.17	0	5.17	1	e. a. f	0	1	1	_	0	0			0			0		0		0		0	0	0	n.t.	n.t.	n.t.	n
260	conv	Yes	20	Lower Austria (west)	2017-10-12	22	48	36.8	0	0	Arabian	4.41	G	Light	2.08	0	4.33	1	e. a. f	0	1	1	several	0	0			0			0		0		0		0	0	1	<10	>40	10	TBEV
261	conv	No	20	Lower Austria (west)	2017-10-12	24	52	37.2	0	0	Arabian	6.5	F	Dark	4	1	6.5	1	e. a. f	0	1	1	several. Vinegar diluted	0	0			0			0		0		1	derma	0	0	2	<10	>40	20	TBEV
262	conv	No	20	Lower Austria (west)	2017-10-12	24	44	37.2	0	0	Arabian	25.41	F	Dark	25	0	25	1	e. a. f	0	1	1	several. Apple cider Vinegar	0	0			_	_		0		0		0		0	0	1	<10	>40	10	TBEV
263	conv	Yes	22	Lower Austria (east)	2017-10-13	18	36	37.4	0	0	Warmblood	10.25	G	Dark	2	0	2	1	2x a	0	1	1	Zedan	1	0			1	AT		0		0		0		0	0	0	n.t.	n.t.	n.t.	n
264	conv	Yes	21	Lower Austria (east)	2017-10-13	20	36	37.1	0	0	Warmblood	22.58	G	Dark	16.82	1	6.08	1	e. 2x a. h	0	1	1	Leovet	0	0			1	AT	? (AT passnumber)	0		1	ortho	1	ortho	0	0	1	>40	<10	<10	WNV
265	conv	Yes	21	Lower Austria (east)	2017-10-13	20	36	37.3	0	0	Warmblood	16.33	G	Dark	5.9	1	5.9	1	e. 2x a. h	0	1	1	Leovet	0	0			1	AT	? (SYR passnumber)	0		1	ortho	0		0	0	1	>40	<10	20	WNV
266	conv	Yes	21	Lower Austria (east)	2017-10-13	20	40	36.9	0	0	Warmblood	27.75	G	Dark	13.1	1	6.08	1	e. 2x a. h	0	1	1	Leovet	0	1	LT	>7	0			0		0		1	ortho	0	0	0	n.t.	n.t.	n.t.	n
267	conv	Yes	21	Lower Austria (east)	2017-10-13	18	32	37.3	0	cardiovasc	Warmblood	10.25	G	Light	5	1	5	1	e. 2x a. h	0	1	1	Leovet	0	_	_	_	1	AT	? (HU passnumber)	0		1	ortho	1	ortho. derma	0	0	1	40	<10	<10	WNV
268	conv	Yes	21	Lower Austria (east)	2017-10-13	18	36	37.5	0	0	Warmblood	7.5	M	Dark	7.2	1	_	1	e. 2x a. h	0	1	1	Leovet	0	0			1	AT		0		0		1	ortho	0	0	0	n.t.	n.t.	n.t.	n
269	conv	Yes	22	Lower Austria (east)	2017-10-13	18	36	37.6	0	0	Warmblood	11.41	G	Dark	5	0	3	1	2x a	0	1	1	Zedan	1	0			1	AT		0		0		1	ortho	0	0	1	<10	<10	<10	n
270	conv	Yes	22	Lower Austria (east)	2017-10-13	16	32	37.2	0	0	Warmblood	14.41	G	Dark	10	0	0.5	1	2x a	0	1	1	_	0	0			1	AT		0		0		1	dental	0	0	0	n.t.	n.t.	n.t.	n
271	conv	Yes	22	Lower Austria (east)	2017-10-13	18	36	37.2	0	0	Warmblood	17.58	G	Dark	11	0	0.5	1	2x a	0	1	0	0	1	0			1	AT		0		0		1	GI	0	0	0	n.t.	n.t.	n.t.	n
272	conv	Yes	21	Lower Austria (east)	2017-10-13	22	44	37.7	0	0	Haflinger	9.5	G	Light	6.08	1	6.08	1	e. 2x a. h	0	1	1	Leovet	0	0			1	AT		0		0		0		0	0	1	<10	<10	20	n
273	conv	No	22	Lower Austria (east)	2017-10-13	24	40	37.9	0	contact	Haflinger	10.75	G	Light	10.17	0	0.5	1	2x a	0	1	1	_	1	0			1	AT		0		0		0		0	0	0	n.t.	n.t.	n.t.	n
274	conv	Yes	18	Lower Austria (east)	2017-09-29	8	40	36.8	0	0	Quarterhorse	5.25	M	Dark	5.3	0	5.08	1	e. h. 11x a	0	0	0	0	0	0			0		AT	0		0		0		0	0	1	>20	<10	20	WNV
275	conv	Yes	18	Lower Austria (east)	2017-09-29	10	32	36.8	0	0	Quarterhorse	2.17	M	Dark	2.25	0	2	1	e. h. 11x a	0	0	0	0	0	0			0			0		0		0		0	0	0	n.t.	n.t.	n.t.	n
276	conv	Yes	18	Lower Austria (east)	2017-09-29	16	40	37.3	0	0	Quarterhorse	1.5	F	Light	1.2	0	1.17	1	e. h. 11x a	0	0	0	0	0	0			0			0		0		0		0	0	0	n.t.	n.t.	n.t.	n
277	conv	Yes	18	Lower Austria (east)	2017-09-29	18	52	37.2	0	0	Quarterhorse	6.25	F	Dark	6.33	0	6.33	1	e. h. 11x a	0	0	0	0	0	0			0			0		0		0		0	0	1	<10	<10	10	n
278	conv	Yes	18	Lower Austria (east)	2017-09-29	26	56	36.8	0	0	Quarterhorse	24.33	F	Dark	7	0	17	1	e. h. 11x a	0	0	0	0	0	0			0		? (AT passnumber)	0		0		0		0	0	1	>20	<10	10	WNV
279	conv	Yes	18	Lower Austria (east)	2017-09-29	24	40	37.9	0	0	Quarterhorse	8.58	F	Dark	3	0	5	1	e. h. 11x a	0	0	0	0	0	0			0		? (SK passnumber)	0		0		0		0	0	1	>20	<10	20	WNV
280	conv	Yes	18	Lower Austria (east)	2017-09-29	12	28	37.3	0	0	Quarterhorse	6.33	F	Dark	4	0	4	1	e. h. 11x a	0	0	0	0	0	0			0			0		0		0		0	0	0	n.t.	n.t.	n.t.	n
281	conv	Yes	18	Lower Austria (east)	2017-09-29	16	32	37.7	0	0	Quarterhorse	9.5	F	Dark	1.3	0	9.25	1	e. h. 11x a	0	0	0	0	0	0			0			0		0		0		0	0	0	n.t.	n.t.	n.t.	n
282	conv	No	18	Lower Austria (east)	2017-09-29	18	52	37.5	0	0	Quarterhorse	4.25	F	Dark	4.25	0	4.25	1	e. h. 11x a	0	0	0	0	0	0			0			0		0		0		0	0	1	10 to 20	<10	10	n
283	conv	Yes	18	Lower Austria (east)	2017-09-29	14	36	37.4	0	0	Quarterhorse	2.5	F	Dark	2.6	0	2.25	1	e. h. 11x a	0	0	0	0	0	0			0			0		0		0		0	0	0	n.t.	n.t.	n.t.	n
284	conv	Yes	18	Lower Austria (east)	2017-09-29	14	32	37.0	0	0	Quarterhorse	2.33	F	Dark	0.7	0	0.58	1	e. h. 11x a	0	0	0	0	0	0			1	SK		0		0		0		0	0	0	n.t.	n.t.	n.t.	n
285	conv	Yes	18	Lower Austria (east)	2017-09-29	20	28	36.9	0	0	Quarterhorse	2.58	F	Light	0.82	0	0.82	1	e. h. 11x a	0	0	0	0	0	0			1	SK		0		0		0		0	0	0	n.t.	n.t.	n.t.	n
286	conv	Yes	18	Lower Austria (east)	2017-09-29	16	36	37.2	0	0	Quarterhorse	1.41	F	Dark	1.5	0	1.5	1	e. h. 11x a	0	0	0	0	0	0			0			0		0		0		0	0	1	<10	<10	10	n
287	conv	Yes	18	Lower Austria (east)	2017-09-29	14	28	37.3	0	0	Quarterhorse	6.25	F	Dark	5	0	5	1	e. h. 11x a	0	0	0	0	0	0			0		AT	0		0		0		0	0	1	>20	<10	20	WNV
288	conv	Yes	23	Lower Austria (east)	2017-08-21	28	36	37.3	0	0	Warmblood	20.41	G	Dark	9	0	9	1	f. 2xa. j	0	0	1	0	1	0			1	AT		0		1	ortho. endocrin	1	ortho	0	0	0	n.t.	n.t.	n.t.	n
289	conv	Yes	23	Lower Austria (east)	2017-08-21	32	14	37.1	0	cardiovasc	Warmblood	24.25	M	Dark	10	0	10	1	f. 2xa. j	0	0	1	Starhorse Pferde deo	0	0			1	AT		0		1	ortho	1	derma	0	0	0	n.t.	n.t.	n.t.	n
290	conv	Yes	23	Lower Austria (east)	2017-08-21	44	30	38.1	0	derma	Pony	24.58	F	Light	13	0	13	1	f. 2xa. j	0	0	1	Starhorse Pferde deo	1	0			0			0		1	ortho. endocrin	0		0	0	0	n.t.	n.t.	n.t.	n
291	conv	Yes	23	Lower Austria (east)	2017-08-21	16	36	37.7	0	cardiovasc	Warmblood	23.33	G	Dark	5	0	5	1	f. 2xa. j	0	0	1	Starhorse Pferde deo	1	0			0			0		1	ortho. endocrin	0	0	0	0	0	n.t.	n.t.	n.t.	n

## Sheet: Hospitalized (hosp)
Equid ID	Group	Equid passport available	Stable number	Stable federal state	Date of sampling	Respiratory rate	Heart rate	Rectal temperature	Neurologic signs	Other	Breed	Age	Sex	Coat	Time in possession	Stable type	Time in current postal code	Water	Water sources	Nationalpark	Insect protection	Repellent ("insect spray")	Repellent brand	Insect blanket	Import	Import	Stay in AT after import	Transport	Transport where	Birth place WNV+	WNV vaccination	Last WNV vaccination	Chronic	Chronic illness	Illness <12 months	Illness <12 months	RT-qPCR WNV	IgM ELISA	IgG ELISA	PRNT80 WNV	PRNT80 TBEV	PRNT80 USUV	Probable agent
number		Yes/No			(day.month.year)	(breaths/min)	(bpm)	(°C)	observed			(years)		Color	(years)		(years)	(Q and map)		or reservation	(chemical and physical)	(chemical)	(name)	(physical)	(Q and pass)	country	(years)	(Q and pass)	(2 digit country code)	(pass)	(Q and pass)	(day.month.year)	illness	Organ system/syndrome		Organ system /syndrome				reciprocal titer	reciprocal titer	reciprocal titer
292	hosp	Yes	_	Styria	2017-08-08	24	48	37.2	0	companion	Donkey	7.33	F	Dark	_	1	5.08	1	e	0	0	0	0	0	0			1	AT		0	0	0		_	_	0	0	1	<10	>20	<10	TBEV
293	hosp	Yes	_	Upper Austria	2017-08-22	12	36	37.7	0	dental	Noriker	6.33	G	Dark	5	0	4	0	0	0	1	1	Ballistol	0	0			1	AT		0	0	0		1	fever. respir. dental	0	0	1	<10	>20	<10	TBEV
294	hosp	Yes	_	_	2017-07-27	12	40	37.9	0	dental	Other	8.08	F	Dark	8	1	4	0	0	_	1	1	Tiroler steinöl. Wellcare	0	0			1	AT		0	0	1	dental	1	dental . ortho	0	0	0	n.t.	n.t.	n.t.	n
295	hosp	Yes	_	Burgenland	2017-07-25	20	40	37.5	0	dental	Quarterhorse	17.33	M	Dark	15.33	0	0.5	0	0	0	0	0	0	0	1	HU	> 14	1	AT		0	0	1	musculoskelet	1	respir. dental	0	0	0	n.t.	n.t.	n.t.	n
296	hosp	Yes	_	Styria	2017-08-15	14	36	37.9	0	dental	Warmblood	20.58	F	Dark	6	1	0.17	0	0	0	1	1	Selben	1	0			0			0	0	0		1	dental	0	0	1	<10	>20	<10	TBEV
297	hosp	Yes	25	Styria	2017-08-29	12	32	37.9	0	dental	Warmblood	5.33	F	Dark	0.25	0	0.75	1	j. a. f	0	1	1	Zedan. Centaura	1	0			1	AT		0	0	0		1	dental	0	0	1	<10	>=20	<10	TBEV
298	hosp	Yes	_	Lower Austria (east)	2017-09-29	_	_	_	0	dental	Warmblood	29.66	F	Dark	4	1	2	0	0	0	1	1	Bremsen Bremse	0	0			1	AT		0	0	1	endocrino	1	GI. dental. derma	0	0	1	<10	>20	<10	TBEV
299	hosp	Yes	_	Lower Austria (west)	2017-07-20	_	_	_	_	derma	Haflinger	9.66	G	Dark	9.75	1	9.75	0	0	0	1	1	_	0	0			1	AT		0	0	1	respir	1	respir	0	0	0	n.t.	n.t.	n.t.	n
300	hosp	Yes	_	Burgenland	2017-09-19	_	_	_	0	derma	Other	9.33	F	Dark	8.25	1	6	0	0	0	0	0	0	0	1	DE	8	1	AT		0	0	1	derma	_	_	0	0	1	<10	>20	<10	TBEV
301	hosp	Yes	_	Lower Austria (east)	2017-09-19	_	_	_	0	derma	Pony	5.5	G	Dark	4	0	4	1	e	0	0	0	0	0	0			0			0	0	1	derma	0		0	0	2	<10	10	<10	n
302	hosp	No	_	Lower Austria (east)	2017-09-01	12	32	37.7	0	derma	Warmblood	13.41	G	Light	13	0	6	0	0	0	1	1	several	0	0			1	AT		0	0	1	derma	0		0	0	0	n.t.	n.t.	n.t.	n
303	hosp	Yes	_	Lower Austria (east)	2017-08-16	16	40	40	0	fever	Haflinger	5.25	G	Light	2.66	0	0.75	0	0	0	0	1	Leovet. Tam Tam vet	0	1	DE	2	1	AT		0	0	0		1	fever. GI. ortho	0	0	0	n.t.	n.t.	n.t.	n
304	hosp	No	_	Lower Austria (east)	2017-07-31	16	36	37.5	0	fever	Warmblood	10.33	F	Dark	2	0	0.33	1	e	0	1	0	0	1	_	_	_	1	AT		0	0	0		0		0	0	0	n.t.	n.t.	n.t.	n
305	hosp	Yes	26	Lower Austria (east)	2017-08-08	14	40	38.2	0	GI	Haflinger	14.5	F	Light	4.08	0	0.33	1	e. 2x j. a	0	1	1	Zedan	0	0			1	AT		0	0	0		1	GI	0	0	1	2020-10-01	<10	<10	n
306	hosp	Yes	_	Lower Austria (east)	2017-08-18	24	40	37.7	0	GI	Other	7.25	F	Dark	0.6	0	0.5	1	e	0	1	1	Vinegar diluted	0	1	GB	1	1	AT		0	0	1	_	1	respir	0	0	0	n.t.	n.t.	n.t.	n
307	hosp	Yes	_	Lower Austria (east)	2017-07-24	16	40	37	0	GI	Shetlandpony	15.5	G	Twotone	8	0	4	0	0	0	0	0	0	0	0			1	AT		0	0	0		1	fever. GI	0	0	0	n.t.	n.t.	n.t.	n
308	hosp	Yes	_	Lower Austria (west)	2017-07-19	18	40	37.9	0	GI	Warmblood	4.17	F	Dark	4.17	0	4.17	1	e	0	0	0	0	0	0			1	AT		0	0	0		1	dental	0	0	0	n.t.	n.t.	n.t	n
309	hosp	Yes	_	Lower Austria (east)	2017-07-19	18	36	37.5	0	GI	Warmblood	11.08	F	Dark	5	0	4	1	i	0	1	1	Zedan	0	0			1	AT		0	0	0		1	GI	0	0	0	n.t.	n.t.	n.t.	n
310	hosp	Yes	_	Styria	2017-08-07	10	36	37.7	0	GI	Warmblood	15.33	F	Light	5	0	2.9	1	e	0	1	1	Zedan	0	0			1	AT		0	0	0		1	GI. dental	0	0	0	n.t.	n.t.	n.t.	n
311	hosp	Yes	_	Vienna	2017-08-16	14	36	38.0	0	GI	Warmblood	11.17	F	Dark	8	0	1.25	1	c	0	1	0	0	0	1	DE	8	1	_		0	0	1	neuro	1	poor performance	0	0	1	<10	>20	20	TBEV
312	hosp	Yes	_	Styria	2017-09-19	12	40	37.6	0	GI	Warmblood	4.17	F	Dark	1.75	1	1.75	1	e	0	1	1	_	0	0			1	AT		0	0	0		1	GI	0	0	0	n.t.	n.t.	n.t.	n
313	hosp	Yes	_	Lower Austria (east)	2017-08-23	20	52	38.7	0	GI	Warmblood	6.17	G	Dark	3	0	3	0	0	0	0	0	0	0	0			1	AT		0	0	0		0		0	0	0	n.t.	n.t.	n.t.	n
314	hosp	Yes	_	Lower Austria (east)	2017-08-14	14	48	38.2	0	GI. fever	Haflinger	27.33	F	Light	23	1	24	0	0	0	1	1	_	0	0			0			0	0	0		1	fever	0	0	0	n.t.	n.t.	n.t.	n
315	hosp	No	_	Styria	1902-09-25	22	40	37.2	_	nephro	Quarterhorse	7.33	G	Dark	5	0	5	0	0	0	1	1	several	0	_	_	_	1	DE. AT		0	0	0		1	fever. nephro. hepato	0	0	0	n.t.	n.t.	n.t.	n
316	hosp	Yes	_	Lower Austria (west)	2017-07-27	18	40	38.1	0	nephro	Quarterhorse	5.33	F	Dark	1	0	1	1	i	0	1	1	Zedan	0	0		0	1	AT		0	0	0		1	ortho. GI	0	0	0	n.t.	n.t.	n.t.	n
317	hosp	Yes	_	Styria	2017-08-02	20	28	_	1	neuro	Other	6.33	G	Dark	5.33	1	_	1	_	0	1	1	Rohal	0	1	NL. DE	<4	1	AT		0	0	0		1	neuro	0	0	0	n.t.	n.t.	n.t.	n
318	hosp	Yes	24	Burgenland	2017-07-28	16	32	37.5	1	neuro	Warmblood	10.17	G	Dark	3.17	0	3.17	1	c	0	0	0	0	0	1	DE	4	1	AT		0	0	0		1	respir	0	0	0	n.t.	n.t.	n.t.	n
319	hosp	Yes	_	Lower Austria (east)	2017-07-26	16	36	37.7	0	ophthal	Haflinger	16.25	F	Light	11.25	0	11.25	1	e	0	1	1	_	0	0			0			0	0	0		0		0	0	0	n.t.	n.t.	n.t.	n
320	hosp	Yes	_	Lower Austria (east)	2017-08-15	16	40	37.9	0	ophthal	Warmblood	11.25	F	Dark	6	0	6	1	i	0	1	0	0	1	0			1	AT		0	0	0		1	ophthal	0	0	0	n.t.	n.t.	n.t.	n
321	hosp	Yes	_	Vienna	2017-08-10	_	_	_	0	ortho	Arabian	11.08	G	Dark	11.08	0	1	0	0	0	0	1	Nobite	0	0			1	HU. SK. AT		0	0	0		1	derma. cardiovasc	0	0	1	20 CT	10 CT	40 CT	?
322	hosp	Yes	_	Lower Austria (east)	2017-08-01	20	48	37.9	0	ortho	Haflinger	24.17	F	Light	16	0	0.33	0	0	0	1	1	Zedan. Phoser. Bremsen Bremse	1	0			1	AT		0	0	1	endocrino	1	ortho. respir. derma	0	0	1	<10	>20	<10	TBEV
323	hosp	Yes	_	Lower Austria (west)	2017-09-07	20	36	37.6	0	ortho	Haflinger	17.41	F	Light	11.66	0	7.66	1	e	0	1	1	Effol	0	0			1	AT		0	0	1	ortho	1	ortho	0	0	1	<10	>20	<10	TBEV
324	hosp	Yes	_	Lower Austria (east)	2017-07-20	12	28	37.7	0	ortho	Haflinger	14.25	G	Light	14.25	0	1.5	1	h	0	1	1	Leovet Faser	0	0			1	AT		0	0	0		1	ortho	0	0	0	n.t.	n.t.	n.t.	n
325	hosp	Yes	_	Lower Austria (east)	2017-08-01	20	40	38.1	0	ortho	Haflinger	20.25	G	Light	4.08	0	0.33	0	0	0	1	1	Zedan. Phoser. Bremsem Bremse	1	0			1	AT		0	0	1	ortho	1	ortho	0	0	0	n.t.	n.t.	n.t.	n
326	hosp	Yes	_	Styria	2017-08-30	_	_	_	0	ortho	Icelandic horse	6.25	F	Dark	6.25	_	_	_	_	0	_	_	_	0	0			_			0	0	0		_		0	0	0	n.t.	n.t.	n.t.	n
327	hosp	Yes	_	Lower Austria (west)	2017-08-03	20	48	38.1	0	ortho	Icelandic horse	13.25	G	Dark	9	1	2.5	0	0	0	1	1	Zedan. Bremsen Bremse. Tiroler Steinöl	0	1	HU	>8	1	AT		0	0	1	respir	1	ortho	0	0	1	<10	2020-10-01	<10	n
328	hosp	Yes	15	Lower Austria (east)	2017-08-23	_	_	_	0	ortho	Icelandic horse	14.17	G	Dark	10	0	0.66	1	e. f. 5x a	0	0	0	0	0	1	DE	5	1	AT		0	0	1	ortho	1	ortho	0	0	0	n.t.	n.t.	n.t.	n
329	hosp	Yes	_	Vienna	2017-09-04	22	36	38.2	0	ortho. fever	Noriker	4.41	F	Dark	4.17	1	3	1	e	0	0	1	Leovet. Zedan. Bremsen Bremse. Neemol. Showmaster. Effol	0	0			1	AT		0	0	1	endocrino	1	ortho. endocrin	0	2	1	10	<10	<10	n
330	hosp	Yes	_	Lower Austria (east)	2017-08-15	14	40	38.3	0	ortho	Other	8.58	F	Dark	2	0	2	1	e	0	1	0	0	1	1	SI	1	1	_		0	0	0		1	ortho	0	0	0	n.t.	n.t.	n.t.	n
331	hosp	Yes	9	Lower Austria (east)	2017-07-19	14	32	37.5	0	ortho	Other	9.25	G	Light	9.25		4	1	2x j. 2x b	0	1	1	Bremsen Bremse	0	1	NL	5	1	CH. DE. NL. AT		0	0	1	ortho. respir	1	ortho. respir	0	0	0	n.t.	n.t.	n.t.	n
332	hosp	Yes	18	Lower Austria (east)	2017-08-21	16	36	37.2	0	ortho	Quarterhorse	6.25	G	Dark	1	_	1	1	e. h. 11x a	0	0	0	0	0	1	SI	_	1	AT		0	0	0		1	ortho	0	0	0	n.t.	n.t.	n.t.	n
333	hosp	Yes	_	Lower Austria (east)	2017-09-20	14	36	37.3	0	ortho	Standardbred	10.5	G	Dark	0.17	0	0.17	0	0	0	0	0	0	0	0			1	AT		0	0	1	ortho	1	fever. ortho. dental	0	0	0	n.t.	n.t.	n.t.	n
334	hosp	Yes	_	_	2017-08-31	_	_	_	0	ortho	Warmblood	21.5	F	Dark	_	_	_	_	_	_	_	_	_	_	1	DE	14	_	_		0	0	_	_	1	ortho	0	0	1	10 CT	40 CT	40 CT	?
335	hosp	Yes	15	Lower Austria (east)	2017-07-27	_	_	_	0	ortho	Warmblood	14.33	G	Dark	2.75	0	2.75	1	e. f. 5x a	0	0	0	0	0	1	DE	> 9	1	AT		0	0	0		1	ortho	0	0	0	n.t.	n.t.	n.t.	n
336	hosp	Yes	10	Lower Austria (east)	2017-08-02	16	28	38.1	0	ortho	Warmblood	15.17	G	Dark	15.17	0	2	1	g. 3x a. f	1	0	0	0	0	1	DE	8	0			0	0	1	ortho	1	ortho	0	0	0	n.t.	n.t.	n.t.	n
337	hosp	Yes	10	Lower Austria (east)	2017-08-01	20	60	37.7	0	ortho	Warmblood	27	G	Dark	23	0	23	1	g. 3x a. f	1	0	0	0	0	0			0			0	0	0		1	ortho	0	0	0	n.t.	n.t.	n.t.	n
338	hosp	Yes	_	Lower Austria (east)	2017-08-15	12	40	37.6	_	ortho	Warmblood	11.33	G	Dark	3	0	3	0	0	0	0	0	0	0	0			1	DE		0	0	1	ortho	1	ortho. respir. dental	0	0	0	n.t.	n.t.	n.t.	n
339	hosp	Yes	_	Lower Austria (west)	2017-08-16	10	36	37.5	0	ortho	Warmblood	10.33	G	Dark	3.82	1	1	1	a	0	0	0	0	0	0			1	AT	? (Hungarian passnumber)	0	0	0		1	ortho	0	0	1	20	<10	10	WNV
340	hosp	Yes	_	Styria	2017-08-24	12	36	37.7	0	ortho	Warmblood	4.33	G	Dark	0.75	1	_	1	e	0	1	1	Cocos oil (home-made)	1	1	HU	_	1	SI. AT		0	0	0		1	fever	0	0	0	n.t.	n.t.	n.t.	n
341	hosp	Yes	_	Lower Austria (east)	2017-09-07	10	32	37.6	0	ortho	Warmblood	14.5	G	Dark	4.5	0	4.5	0	0	0	1	1	several	0	1	CZ	10	1	AT		0	0	0		0		0	0	0	n.t.	n.t.	n.t.	n
342	hosp	Yes	_	Lower Austria (west)	2017-07-28	16	40	37.6	0	respir	Icelandic horse	20.17	F	Dark	4.33	0	4.33	1	a	0	1	1	Leovet	0	0			1	AT		0	0	0		1	ortho. respir	0	0	1	<10	>20	<10	TBEV
343	hosp	Yes	_	Lower Austria (west)	2017-09-05	20	48	37.3	0	respir	Other	8.17	G	Dark	0.6	0	0.5	0	0	0	1	1	_	0	0			1	AT		0	0	0		1	respir	0	0	0	n.t.	n.t.	n.t.	n
344	hosp	Yes	24	Burgenland	2017-07-23	16	40	39	0	respir	Standardbred	5.33	G	Dark	1	0	1	1	c	0	1	1	several	0	0			1	AT		0	0	_	_	_	_	0	0	0	n.t.	n.t.	n.t.	n
345	hosp	Yes	_	Lower Austria (east)	2017-08-01	30	48	38.3	0	respir	Warmblood	8.25	G	Light	_	0	0.25	0	0	0	0	0	0	0	1	DE	1	1	DE. AT		0	0	0		1	respir	0	0	0	n.t.	n.t.	n.t.	n
346	hosp	Yes	_	Lower Austria (east)	2017-10-06	8	32	37.8	0	GI. fever	Noriker	13.41	F	Dark	7	0	2	1	j	0	0	0	0	0	0			1	_	AT	1	2011-06-18	0		1	fever. GI	0	0	1	>20	<10	20	WNV
347	hosp	Yes	_	Lower Austria (east)	2017-09-21	16	40	37.1	0	ophthal	Quarterhorse	9.5	G	Dark	0.75	0	6	1	2x j	0	1	1	_	0	1	DK	4	1	AT	? (German passnumber)	1	2011-05-29	0		1	_	0	0	1	>20	<10	10	WNV
348	hosp	Yes	_	Lower Austria (east)	2017-07-20	40	36	37.5	0	ophthal	Standardbred	26.5	G	Dark	16	0	4	1	"several"	3	1	1	_	1	0			1	AT		1	18.06.2015	1	respir	1	ortho. neuro	0	0	1	>=20	>20	<10	TBEV

## Sheet: Abbreviations
Equid ID	Group	Stable number	Respiratory rate	Heart rate	Rectal temperature	Neurologic signs	Breed	Other	Sex	Coat	Time in possession	Stable type	Years in postal code	Water	Water sources	Nationalpark	Insect protection	Repellent ("insect spray")	Insect blanket	Import	Import country	Transport	Transport	Birth place WNV+	Vaccination WNV	Chronic	Chronic illness	Illness <12 months	Illness <12 months	RT-qPCR WNV	IgM ELISA	IgG ELISA	PRNT80 WNV	PRNT80 TBEV	PRNT80 USUV	Probable agent
number			(breaths/min)	(bpm)	(°C)	observed				Color	years			Information from questionnaire (Q) and geography of google maps (map)	Information from questionnaire (Q) and geography of google maps (map)	or reservation	(chemical and physical)	(chemical)	(physical)	(Q and pass)	(2 digit country code)	(Q and pass)	(2 digit country code)	(pass)		illness	Organ system/syndrome		Organ system /syndrome				reciprocal titer	reciprocal titer	reciprocal titer
coded for privacy	conv = convenience	coded for privacy	_=missing data	_=missing data	_=missing data	0= no neurologic signs observed	_=missing data	0=no abnormalities noted	M=Stallion	_=missing data	Time (years) in possession of current owner	0=box mainly	Time (years) horse resides in current postal code	0= no open water close to the horse	a=pond	_=missing	0=not applied	0=not applied	0=not applied	0= no import	CZ= Czech Republic	0=no	AT= Austria	AT= Austria	0= no WNV vaccination	0=no chronic illness	cardiovasc= cardiovascular	0=no illness in last 12 months	cardiovasc= cardiovascular	0=negative	0=negative	0=negative	number=reciprocal titer	number=reciprocal titer	number=reciprocal titer	TBEV = tick-borne encephalitis virus
	hosp= hospitalized	_ =missing data (ie stable name or postal code unknown)				1=ataxia		cardiovasc= cardiovascular problem (ie heart murmur. arrythmia. thrombophlebitis)	G=Gelding		_=missing data	1=outdoor	_=missing data	1= open water present close to the horse (maps < 5000 meter)	b=river	1.2.3 = 3 different reservations/national parks	1=applied	1=applied	1=applied	1= imported	DE= Germany	1=yes	CZ= Czech Republic	DE= Germany	1= WNV vaccination	1=chronic illness	dental = dental	1=illness in last 12 months	dental = dental	1=posiive	1=posiive	1=posiive	n.t.= not tested	n.t.= not tested	n.t.= not tested	WNV = West Nile virus
						2= behavioural change (ie lethargy)		companion= healthy companion animal (often to a hosp patient)	F=Female			_=missing data		_=missing	c=lake		_=missing data	_=missing data	_=missing data	_=missing data	DK=denmark	_=missing data	DE= Germany	HU= Hungary	_= missing	_=missing data	derma = dermatologic	_= missing data	derma = dermatologic	2=questionable	2=questionable	2=questionable	CT = cytotoxic serum	CT = cytotoxic serum	CT = cytotoxic serum	USUV = Usutu virus
						_=missing data		contact= horse known to have had contact with a WNND case in previous year	_= missing data						d=wetness area						GB=Great Brittain		CH= Swiss Confederation	RU= Russian Federation			endocrin= endocrinologic		endocrin= endocrinologic							n= none
								dental = dental problem							e=drinking water						HU= Hungary		HU= Hungary	_=missing			GI= gastrointestinal		fever=fever							? = questionable
								derma = dermatologic problem							f=ditchwater						NL=The Netherlands		IT= Italy				neuro= neurologic		GI= gastrointestinal
								endocrin= endocrinologic problem (ie PPID or EMS phenotypical if observed)							g=pool						SA= South America (exact origin unknown)		NL=The Netherlands				musculoskelet=musculoskeletal		hepato=hepatologic
								fever= fever noted							h=canal						SI= Slovenia		SI= Slovenia				ophthal = ophthalmologic		nephro=nephrologic
								GI= gastrointestinal problem							i=stream						SK= Slovakia		SK= Slovakia				ortho = orthopaedic		neuro= neurologic
								in foal= pregnant							j=creek						LT= Lithuania		_=missing				respir= respiratory		musculoskelet=musculoskeletal
								nephro=nephrologic problem							_= missing						_=missing						_= missing data		ophthal = ophthalmologic
								neuro= neurologic problem																					ortho = orthopaedic
								ophthal = ophthalmologic problem																					respir= respiratory
								ortho = orthopaedic problem																					_= missing data
								respir= respiratory problem
								repro= reproduction problem
								_= missing data
